# Supplementary material for: The Domestication Syndrome in Phoenix dactylifera Seeds: Toward the Identification of Wild Date Palm Populations
Source: PLoS One. 2016 Mar 24;11(3):e0152394. doi: 10.1371/journal.pone.0152394 (PMC4807022; doi:10.1371/journal.pone.0152394)
Supplement: S1 Appendix — First sheet “Discrete measures” contains the measure of length, width, thickness (cm) and surface (cm2). Second sheet “Fourier coefficients” contains the Fourier coefficients obtained from the outline analyses based on Fourier method. Column C to AH contains the measures for dorsal view (name of the column suffixed with VD) and columns AI to BN contain the measures of the lateral side (suffixed with VL). In the name of those columns, A, B, C and D refers to the four coefficients of each harmonic and the following number to the number of the harmonic. For both sheets, first column (“Sample”) is the name of the sample; second column (“Seed”) is the number of the seed (D1 to D20 given that 20 seeds, when available, were analyzed for each sample) prefixed by the name of the sample. (XLSX) [file pone.0152394.s001.xlsx]

## Sheet: Discrete measures
Sample	Seed	Width	Thickness	Length	Surface
81-CON1	81-CON1_D1	0.91	0.77	2.1	1.43
81-CON1	81-CON1_D2	0.85	0.77	2	1.27
81-CON1	81-CON1_D3	0.9	0.78	2	1.23
81-CON1	81-CON1_D4	0.82	0.72	2.04	1.21
81-CON1	81-CON1_D5	0.78	0.67	1.74	0.97
81-CON1	81-CON1_D6	0.86	0.75	1.98	1.23
81-CON1	81-CON1_D7	0.86	0.7	2.01	1.32
81-CON1	81-CON1_D8	0.84	0.72	2.04	1.26
81-CON1	81-CON1_D9	0.81	0.72	2.01	1.2
81-CON1	81-CON1_D10	0.92	0.82	2.28	1.5
81-CON1	81-CON1_D11	0.9	0.74	2.16	1.37
81-CON1	81-CON1_D12	0.84	0.7	1.98	1.2
81-CON1	81-CON1_D13	0.88	0.74	1.9	1.12
81-CON1	81-CON1_D14	0.85	0.7	2	1.25
81-CON1	81-CON1_D15	0.78	0.63	1.71	0.96
81-CON1	81-CON1_D16	0.79	0.68	1.88	1.08
81-CON1	81-CON1_D17	0.78	0.63	1.64	0.88
81-CON1	81-CON1_D18	0.89	0.76	1.78	1.12
81-CON1	81-CON1_D19	0.83	0.72	1.89	1.18
81-CON1	81-CON1_D20	0.91	0.73	2	1.32
72-IBE4	72-IBE4_D1	0.95	0.84	1.91	1.475
72-IBE4	72-IBE4_D2	0.94	0.85	1.8	1.277
72-IBE4	72-IBE4_D3	0.91	0.8	1.84	1.357
72-IBE4	72-IBE4_D4	0.97	0.85	1.87	1.402
72-IBE4	72-IBE4_D5	0.95	0.81	1.78	1.291
72-IBE4	72-IBE4_D6	0.87	0.73	1.72	1.174
72-IBE4	72-IBE4_D7	0.93	0.79	1.82	1.359
72-IBE4	72-IBE4_D8	0.93	0.81	1.73	1.263
72-IBE4	72-IBE4_D9	0.91	0.81	1.85	1.294
72-IBE4	72-IBE4_D10	0.94	0.84	2.07	1.546
72-IBE4	72-IBE4_D11	0.95	0.82	1.94	1.472
72-IBE4	72-IBE4_D12	0.9	0.8	1.7	1.185
72-IBE4	72-IBE4_D13	0.94	0.81	1.8	1.299
72-IBE4	72-IBE4_D14	0.94	0.81	1.84	1.323
72-IBE4	72-IBE4_D15	0.94	0.82	1.91	1.339
72-IBE4	72-IBE4_D16	0.9	0.77	1.81	1.25
72-IBE4	72-IBE4_D17	0.97	0.86	2.04	1.507
72-IBE4	72-IBE4_D18	0.93	0.82	1.71	1.16
72-IBE4	72-IBE4_D19	0.9	0.83	1.86	1.328
72-IBE4	72-IBE4_D20	0.9	0.79	1.93	1.34
76-BFE1	76-BFE_D1	1.08	1.01	2.41	1.99
76-BFE1	76-BFE_D2	1.06	1.02	2.22	1.731
76-BFE1	76-BFE_D3	1.1	1.06	2.3	1.969
76-BFE1	76-BFE_D4	1.01	0.98	2.3	1.737
76-BFE1	76-BFE_D5	1.05	1.04	2.42	1.899
76-BFE1	76-BFE_D6	1.04	0.99	2.4	1.786
76-BFE1	76-BFE_D7	0.98	0.94	2.01	1.526
76-BFE1	76-BFE_D8	1.11	1.06	2.17	1.81
76-BFE1	76-BFE_D9	1.07	0.96	2.37	1.872
76-BFE1	76-BFE_D10	1.06	0.97	2.63	2.117
76-BFE1	76-BFE_D11	1.13	1	2.45	2.009
76-BFE1	76-BFE_D12	1.14	1.05	2.41	2.025
76-BFE1	76-BFE_D13	1.07	0.99	2.33	1.907
76-BFE1	76-BFE_D14	1.1	1.03	2.31	2.003
76-BFE1	76-BFE_D15	1.03	0.99	2.17	1.711
76-BFE1	76-BFE_D16	1.05	0.98	2.26	1.8
76-BFE1	76-BFE_D17	1.08	1.01	2.28	1.867
76-BFE1	76-BFE_D18	1.02	0.96	2.27	1.698
76-BFE1	76-BFE_D19	1.01	0.93	2.09	1.546
76-BFE1	76-BFE_D20	1.06	0.98	2.33	1.825
83-MED1	83-MED1_D1	0.99	0.86	2.79	1.936
83-MED1	83-MED1_D2	0.9	0.79	2.69	1.687
83-MED1	83-MED1_D3	0.92	0.8	2.64	1.684
83-MED1	83-MED1_D4	0.95	0.87	2.39	1.541
83-MED1	83-MED1_D5	0.98	0.8	2.76	1.888
83-MED1	83-MED1_D6	1.01	0.88	2.38	1.747
83-MED1	83-MED1_D7	0.92	0.75	2.51	1.623
83-MED1	83-MED1_D8	0.96	0.89	2.91	2.518
83-MED1	83-MED1_D9	1.07	0.91	2.91	2.156
83-MED1	83-MED1_D10	1.02	0.83	2.61	1.81
83-MED1	83-MED1_D11	1	0.86	2.74	1.949
83-MED1	83-MED1_D12	0.9	0.77	2.82	1.742
83-MED1	83-MED1_D13	0.97	0.83	2.74	1.872
83-MED1	83-MED1_D14	1	0.8	2.57	1.749
83-MED1	83-MED1_D15	0.98	0.84	2.44	1.663
83-MED1	83-MED1_D16	0.96	0.81	2.5	1.662
83-MED1	83-MED1_D17	0.94	0.79	2.64	1.701
83-MED1	83-MED1_D18	0.99	0.79	2.7	1.937
83-MED1	83-MED1_D19	0.98	0.86	2.84	1.959
83-MED1	83-MED1_D20	0.91	0.72	2.57	1.772
80-THO1	80-THO1_D1	0.93	0.83	2.24	1.17
80-THO1	80-THO1_D2	0.94	0.86	2.16	1.22
80-THO1	80-THO1_D3	0.79	0.68	2.22	1
80-THO1	80-THO1_D4	0.93	0.8	2.39	1.29
80-THO1	80-THO1_D5	0.81	0.7	2.14	0.99
80-THO1	80-THO1_D6	0.82	0.75	2	1.08
80-THO1	80-THO1_D7	0.89	0.77	2.18	1.14
80-THO1	80-THO1_D8	1.02	0.89	2.56	1.6
80-THO1	80-THO1_D9	0.84	0.74	2.19	1.07
80-THO1	80-THO1_D10	0.86	0.75	2.22	1.11
80-THO1	80-THO1_D11	0.94	0.76	2.25	1.25
80-THO1	80-THO1_D12	0.89	0.76	2.39	1.22
80-THO1	80-THO1_D13	0.96	0.84	2.27	1.26
80-THO1	80-THO1_D14	0.91	0.81	2.46	1.32
80-THO1	80-THO1_D15	0.93	0.81	2.29	1.23
80-THO1	80-THO1_D16	0.87	0.73	2.28	1.08
80-THO1	80-THO1_D17	0.87	0.77	2.31	1.1
80-THO1	80-THO1_D18	0.96	0.83	2.45	1.31
80-THO1	80-THO1_D19	0.9	0.78	2.51	1.34
80-THO1	80-THO1_D20	0.9	0.75	2.3	1.21
212-GME2	212-GME2_D1	0.76	0.7	2.56	1.533
212-GME2	212-GME2_D2	0.72	0.63	2.45	1.429
212-GME2	212-GME2_D3	0.74	0.7	2.53	1.515
212-GME2	212-GME2_D4	0.79	0.74	2.9	1.855
212-GME2	212-GME2_D5	0.76	0.68	2.53	1.577
212-GME2	212-GME2_D6	0.75	0.67	2.71	1.668
212-GME2	212-GME2_D7	0.74	0.68	2.33	1.389
212-GME2	212-GME2_D8	0.83	0.76	2.58	1.716
212-GME2	212-GME2_D9	0.81	0.77	2.53	1.705
212-GME2	212-GME2_D10	0.72	0.63	2.35	1.355
212-GME2	212-GME2_D11	0.76	0.69	2.35	1.443
212-GME2	212-GME2_D12	0.79	0.72	2.34	1.483
212-GME2	212-GME2_D13	0.77	0.67	2.73	1.682
212-GME2	212-GME2_D14	0.73	0.68	2.57	1.498
212-GME2	212-GME2_D15	0.8	0.7	2.44	1.511
212-GME2	212-GME2_D16	0.75	0.7	2.5	1.485
212-GME2	212-GME2_D17	0.74	0.65	2.48	1.438
212-GME2	212-GME2_D18	0.72	0.63	2.36	1.353
212-GME2	212-GME2_D19	0.72	0.67	2.46	1.422
212-GME2	212-GME2_D20	0.73	0.66	2.36	1.39
1249-AHM4	1249-AHM4_D1	0.89	0.8	2.24	1.58
1249-AHM4	1249-AHM4_D2	0.96	0.84	2.25	1.76
1249-AHM4	1249-AHM4_D3	0.89	0.82	2.25	1.68
1249-AHM4	1249-AHM4_D4	0.92	0.85	2.4	1.81
1249-AHM4	1249-AHM4_D5	0.9	0.81	2.37	1.66
1249-AHM4	1249-AHM4_D6	0.88	0.77	2.25	1.63
1249-AHM4	1249-AHM4_D7	0.96	0.87	2.35	1.9
1249-AHM4	1249-AHM4_D8	0.85	0.78	2.39	1.72
1249-AHM4	1249-AHM4_D9	0.86	0.77	2.3	1.62
1249-AHM4	1249-AHM4_D10	0.8	0.73	2.15	1.42
1249-AHM4	1249-AHM4_D11	0.91	0.82	2.42	1.84
1249-AHM4	1249-AHM4_D12	0.83	0.73	2.22	1.56
1249-AHM4	1249-AHM4_D13	0.94	0.83	2.39	1.8
1249-AHM4	1249-AHM4_D14	0.83	0.75	2.11	1.45
1249-AHM4	1249-AHM4_D15	0.87	0.73	2.02	1.41
1249-AHM4	1249-AHM4_D16	0.87	0.79	2.23	1.68
1249-AHM4	1249-AHM4_D17	0.93	0.8	2.41	1.89
1249-AHM4	1249-AHM4_D18	0.8	0.75	2.12	1.38
1249-AHM4	1249-AHM4_D19	0.78	0.7	2.16	1.36
1249-AHM4	1249-AHM4_D20	0.93	0.85	2.28	1.75
1254-TIJ2	1254-TIJ2_D1	0.91	0.88	1.86	1.34
1254-TIJ2	1254-TIJ2_D2	0.95	0.88	2.08	1.54
1254-TIJ2	1254-TIJ2_D3	1.01	0.95	1.75	1.38
1254-TIJ2	1254-TIJ2_D4	0.89	0.8	1.54	1.04
1254-TIJ2	1254-TIJ2_D5	0.92	0.84	1.55	1.1
1254-TIJ2	1254-TIJ2_D6	0.99	0.91	1.73	1.31
1254-TIJ2	1254-TIJ2_D7	0.94	0.86	1.61	1.18
1254-TIJ2	1254-TIJ2_D8	0.92	0.86	1.64	1.17
1254-TIJ2	1254-TIJ2_D9	0.98	0.85	1.83	1.38
1254-TIJ2	1254-TIJ2_D10	0.92	0.88	1.6	1.17
1254-TIJ2	1254-TIJ2_D11	0.88	0.83	1.68	1.15
1254-TIJ2	1254-TIJ2_D12	0.86	0.8	1.7	1.18
1254-TIJ2	1254-TIJ2_D13	1	0.89	1.63	1.22
1254-TIJ2	1254-TIJ2_D14	0.89	0.78	1.83	1.24
1254-TIJ2	1254-TIJ2_D15	0.94	0.84	1.61	1.14
1254-TIJ2	1254-TIJ2_D16	0.94	0.9	1.66	1.2
1254-TIJ2	1254-TIJ2_D17	0.98	0.91	1.69	1.27
1254-TIJ2	1254-TIJ2_D18	0.96	0.91	1.67	1.26
1254-TIJ2	1254-TIJ2_D19	0.81	0.72	1.51	0.93
1254-TIJ2	1254-TIJ2_D20	0.98	0.91	1.58	1.2
186-DEG2	186-DEG2_D1	0.74	0.66	2.66	1.51
186-DEG2	186-DEG2_D2	0.9	0.79	2.83	1.88
186-DEG2	186-DEG2_D3	0.76	0.66	2.7	1.52
186-DEG2	186-DEG2_D4	0.82	0.68	2.77	1.65
186-DEG2	186-DEG2_D5	0.79	0.68	2.62	1.58
186-DEG2	186-DEG2_D6	0.79	0.7	2.62	1.56
186-DEG2	186-DEG2_D7	0.84	0.74	3	1.89
186-DEG2	186-DEG2_D8	0.79	0.69	2.47	1.46
186-DEG2	186-DEG2_D9	0.8	0.71	2.65	1.59
186-DEG2	186-DEG2_D10	0.79	0.67	2.68	1.59
186-DEG2	186-DEG2_D11	0.79	0.66	2.81	1.67
186-DEG2	186-DEG2_D12	0.85	0.77	2.59	1.62
186-DEG2	186-DEG2_D13	0.83	0.75	2.91	1.84
186-DEG2	186-DEG2_D14	0.88	0.75	2.68	1.72
186-DEG2	186-DEG2_D15	0.85	0.75	2.73	1.74
186-DEG2	186-DEG2_D16	0.83	0.72	2.81	1.78
186-DEG2	186-DEG2_D17	0.75	0.65	2.63	1.49
186-DEG2	186-DEG2_D18	0.79	0.7	2.6	1.54
186-DEG2	186-DEG2_D19	0.88	0.75	2.8	1.88
186-DEG2	186-DEG2_D20	0.8	0.7	2.76	1.63
216-LAG2	216-LAG2_D1	0.87	0.87	3.14	2.127
216-LAG2	216-LAG2_D2	0.89	0.82	2.88	2.033
216-LAG2	216-LAG2_D3	0.78	0.71	2.93	1.755
216-LAG2	216-LAG2_D4	0.76	0.7	2.69	1.628
216-LAG2	216-LAG2_D5	0.9	0.86	3.08	2.207
216-LAG2	216-LAG2_D6	0.89	0.81	2.74	1.83
216-LAG2	216-LAG2_D7	0.81	0.75	2.92	1.827
216-LAG2	216-LAG2_D8	0.79	0.76	2.82	1.725
216-LAG2	216-LAG2_D9	0.83	0.75	2.65	1.707
216-LAG2	216-LAG2_D10	0.78	0.76	2.53	1.54
216-LAG2	216-LAG2_D11	0.79	0.77	2.65	1.659
216-LAG2	216-LAG2_D12	0.81	0.73	2.76	1.65
216-LAG2	216-LAG2_D13	0.85	0.78	2.88	1.9
216-LAG2	216-LAG2_D14	0.83	0.78	2.9	1.91
216-LAG2	216-LAG2_D15	0.8	0.8	2.9	1.795
216-LAG2	216-LAG2_D16	0.87	0.83	3.16	2.158
216-LAG2	216-LAG2_D17	0.81	0.77	3.01	1.89
216-LAG2	216-LAG2_D18	0.92	0.82	2.95	1.997
216-LAG2	216-LAG2_D19	0.82	0.77	2.79	1.788
216-LAG2	216-LAG2_D20	0.85	0.8	2.88	1.934
1550-TIS1	1550-TIS1_D1	0.98	0.88	1.68	1.253
1550-TIS1	1550-TIS1_D2	0.95	0.86	1.77	1.303
1550-TIS1	1550-TIS1_D3	0.99	0.9	1.8	1.363
1550-TIS1	1550-TIS1_D4	0.9	0.8	1.68	1.12
1550-TIS1	1550-TIS1_D5	0.91	0.82	1.65	1.168
1550-TIS1	1550-TIS1_D6	0.97	0.88	1.68	1.244
1550-TIS1	1550-TIS1_D7	1.05	0.93	1.9	1.579
1550-TIS1	1550-TIS1_D8	0.92	0.85	1.8	1.28
1550-TIS1	1550-TIS1_D9	0.94	0.83	1.62	1.192
1550-TIS1	1550-TIS1_D10	0.99	0.93	1.83	1.411
1550-TIS1	1550-TIS1_D11	0.91	0.83	1.68	1.21
1550-TIS1	1550-TIS1_D12	0.94	0.85	1.71	1.233
1550-TIS1	1550-TIS1_D13	0.99	0.93	1.78	1.378
1550-TIS1	1550-TIS1_D14	0.93	0.9	1.71	1.296
1550-TIS1	1550-TIS1_D15	0.92	0.84	1.55	1.111
1550-TIS1	1550-TIS1_D16	0.98	0.89	1.74	1.3
1550-TIS1	1550-TIS1_D17	0.91	0.81	1.75	1.244
1550-TIS1	1550-TIS1_D18	1.04	0.94	1.8	1.453
1550-TIS1	1550-TIS1_D19	0.9	0.82	1.71	1.188
1550-TIS1	1550-TIS1_D20	0.93	0.87	1.68	1.23
1552-DIG1	1552-DIG1_D1	0.9	0.8	2.52	1.658
1552-DIG1	1552-DIG1_D2	0.85	0.74	2.45	1.483
1552-DIG1	1552-DIG1_D3	0.81	0.7	2.33	1.289
1552-DIG1	1552-DIG1_D4	0.93	0.79	2.64	1.753
1552-DIG1	1552-DIG1_D5	0.9	0.81	2.64	1.67
1552-DIG1	1552-DIG1_D6	0.69	0.61	2.25	1.119
1552-DIG1	1552-DIG1_D7	0.94	0.84	2.51	1.673
1552-DIG1	1552-DIG1_D8	0.76	0.67	2.56	1.407
1552-DIG1	1552-DIG1_D9	0.8	0.69	2.52	1.502
1552-DIG1	1552-DIG1_D10	0.85	0.74	2.43	1.395
1552-DIG1	1552-DIG1_D11	0.86	0.76	2.62	1.585
1552-DIG1	1552-DIG1_D12	0.76	0.65	2.2	1.141
1552-DIG1	1552-DIG1_D13	0.81	0.73	2.61	1.444
1552-DIG1	1552-DIG1_D14	0.79	0.69	2.31	1.261
1552-DIG1	1552-DIG1_D15	0.77	0.68	2.24	1.223
1552-DIG1	1552-DIG1_D16	0.79	0.67	2.51	1.313
1552-DIG1	1552-DIG1_D17	0.85	0.75	2.51	1.408
1552-DIG1	1552-DIG1_D18	0.82	0.73	2.23	1.269
1552-DIG1	1552-DIG1_D19	0.78	0.67	2.23	1.167
1552-DIG1	1552-DIG1_D20	0.83	0.72	2.52	1.475
97-SHE1	97-SHE1_D1	0.78	0.72	2.55	1.491
97-SHE1	97-SHE1_D2	0.79	0.69	2.53	1.472
97-SHE1	97-SHE1_D3	0.92	0.82	2.74	1.831
97-SHE1	97-SHE1_D4	0.78	0.68	2.47	1.457
97-SHE1	97-SHE1_D5	0.81	0.7	2.62	1.571
97-SHE1	97-SHE1_D6	0.74	0.65	2.53	1.431
97-SHE1	97-SHE1_D7	0.86	0.75	2.82	1.772
97-SHE1	97-SHE1_D8	0.87	0.75	2.63	1.73
97-SHE1	97-SHE1_D9	0.84	0.73	2.78	1.78
97-SHE1	97-SHE1_D10	0.89	0.8	2.8	1.875
97-SHE1	97-SHE1_D11	0.8	0.73	2.66	1.688
97-SHE1	97-SHE1_D12	0.87	0.79	2.87	1.718
97-SHE1	97-SHE1_D13	0.92	0.78	2.79	1.869
97-SHE1	97-SHE1_D14	0.78	0.68	2.63	1.537
97-SHE1	97-SHE1_D15	0.79	0.68	2.7	1.518
97-SHE1	97-SHE1_D16	0.83	0.72	2.79	1.667
97-SHE1	97-SHE1_D17	0.96	0.81	2.88	2.046
97-SHE1	97-SHE1_D18	0.81	0.74	2.83	1.734
97-SHE1	97-SHE1_D19	0.81	0.72	2.62	1.582
97-SHE1	97-SHE1_D20	0.89	0.76	2.76	1.749
7-SIW3	7-SIW3_D1	1	0.89	2.37	1.77
7-SIW3	7-SIW3_D2	0.95	0.82	2.14	1.488
7-SIW3	7-SIW3_D3	1.05	0.93	2.42	1.942
7-SIW3	7-SIW3_D4	1	0.87	2.43	1.783
7-SIW3	7-SIW3_D5	0.96	0.85	2.19	1.624
7-SIW3	7-SIW3_D6	1	0.88	2.44	1.859
7-SIW3	7-SIW3_D7	0.99	0.89	2.39	1.808
7-SIW3	7-SIW3_D8	1.1	0.96	2.37	1.964
7-SIW3	7-SIW3_D9	1.04	0.95	2.33	1.872
7-SIW3	7-SIW3_D10	0.97	0.84	2.21	1.578
7-SIW3	7-SIW3_D11	0.95	0.87	2.35	1.723
7-SIW3	7-SIW3_D12	1.04	0.87	2.38	1.883
7-SIW3	7-SIW3_D13	1.01	0.89	2.44	1.842
7-SIW3	7-SIW3_D14	0.96	0.86	2.28	1.685
7-SIW3	7-SIW3_D15	1	0.91	2.36	1.777
7-SIW3	7-SIW3_D16	1.02	0.87	2.27	1.669
7-SIW3	7-SIW3_D17	1.05	0.93	2.46	2.028
7-SIW3	7-SIW3_D18	1.04	0.91	2.34	1.858
7-SIW3	7-SIW3_D19	0.97	0.84	2.32	1.703
7-SIW3	7-SIW3_D20	0.98	0.86	2.32	1.703
93-IBR1	93-IBR1_D1	0.92	0.92	1.81	0.88
93-IBR1	93-IBR1_D2	0.95	0.95	1.81	0.95
93-IBR1	93-IBR1_D3	0.88	0.88	1.81	0.92
93-IBR1	93-IBR1_D4	0.91	0.91	1.89	0.86
93-IBR1	93-IBR1_D5	0.91	0.91	1.98	0.96
93-IBR1	93-IBR1_D6	0.88	0.88	1.87	0.98
93-IBR1	93-IBR1_D7	0.9	0.87	1.86	0.84
93-IBR1	93-IBR1_D8	0.87	0.87	1.81	1.03
93-IBR1	93-IBR1_D9	0.95	0.95	1.85	0.93
93-IBR1	93-IBR1_D10	0.85	0.84	1.78	0.94
93-IBR1	93-IBR1_D11	0.9	0.9	1.89	0.86
93-IBR1	93-IBR1_D12	0.85	0.85	1.7	1.03
93-IBR1	93-IBR1_D13	0.88	0.88	1.93	0.88
93-IBR1	93-IBR1_D14	0.91	0.91	1.72	0.8
93-IBR1	93-IBR1_D15	0.87	0.87	1.79	0.81
93-IBR1	93-IBR1_D16	0.87	0.85	1.9	0.87
93-IBR1	93-IBR1_D17	0.87	0.82	1.85	0.8
93-IBR1	93-IBR1_D18	0.86	0.85	1.65	0.84
93-IBR1	93-IBR1_D19	0.85	0.85	1.72	0.85
93-IBR1	93-IBR1_D20	0.92	0.9	1.75	0.92
94-OMA1	94-OMA1_D1	1.02	0.92	2.29	1.505
94-OMA1	94-OMA1_D2	1	0.89	2.34	1.45
94-OMA1	94-OMA1_D3	1.06	0.94	2.34	1.545
94-OMA1	94-OMA1_D4	1.01	0.89	2.29	1.414
94-OMA1	94-OMA1_D5	0.99	0.89	2.29	1.383
94-OMA1	94-OMA1_D6	1	0.87	2.31	1.417
94-OMA1	94-OMA1_D7	0.92	0.85	2.07	1.216
94-OMA1	94-OMA1_D8	0.92	0.81	2.23	1.238
94-OMA1	94-OMA1_D9	0.96	0.82	2.25	1.395
94-OMA1	94-OMA1_D10	1	0.89	2.11	1.367
94-OMA1	94-OMA1_D11	0.91	0.8	2.08	1.191
94-OMA1	94-OMA1_D12	1.04	0.88	2.19	1.417
94-OMA1	94-OMA1_D13	0.9	0.76	1.85	0.962
94-OMA1	94-OMA1_D14	0.99	0.89	2.1	1.297
94-OMA1	94-OMA1_D15	0.99	0.88	2.37	1.465
94-OMA1	94-OMA1_D16	0.95	0.89	2.29	1.444
94-OMA1	94-OMA1_D17	0.98	0.88	2.32	1.441
94-OMA1	94-OMA1_D18	0.96	0.86	2.15	1.301
94-OMA1	94-OMA1_D19	0.99	0.88	2.13	1.303
94-OMA1	94-OMA1_D20	0.98	0.94	2.13	1.402
198-HAL2	198-HAL2-D1	0.9	0.86	2.51	1.84
198-HAL2	198-HAL2-D2	0.89	0.8	2.33	1.7
198-HAL2	198-HAL2-D3	0.86	0.81	2.41	1.68
198-HAL2	198-HAL2-D4	0.84	0.75	2.29	1.49
198-HAL2	198-HAL2-D5	0.86	0.79	2.42	1.69
198-HAL2	198-HAL2-D6	0.86	0.79	2.34	1.6
198-HAL2	198-HAL2-D7	0.78	0.73	2.04	1.29
198-HAL2	198-HAL2-D8	0.83	0.72	2.08	1.37
198-HAL2	198-HAL2-D9	0.8	0.74	2.39	1.61
198-HAL2	198-HAL2-D10	0.79	0.72	2.12	1.34
198-HAL2	198-HAL2-D11	0.78	0.73	2.18	1.41
198-HAL2	198-HAL2-D12	0.84	0.74	2.31	1.56
198-HAL2	198-HAL2-D13	0.83	0.76	2.34	1.54
198-HAL2	198-HAL2-D14	0.8	0.72	2.2	1.43
198-HAL2	198-HAL2-D15	0.87	0.79	2.21	1.54
198-HAL2	198-HAL2-D16	0.9	0.81	2.22	1.68
198-HAL2	198-HAL2-D17	0.85	0.77	2.18	1.43
198-HAL2	198-HAL2-D18	0.9	0.81	2.35	1.72
198-HAL2	198-HAL2-D19	0.81	0.75	2.21	1.48
198-HAL2	198-HAL2-D20	0.84	0.77	2.17	1.52
79-ZAY1	79-ZAY1_D1	0.88	0.78	2.36	1.555
79-ZAY1	79-ZAY1_D2	0.83	0.75	2.38	1.531
79-ZAY1	79-ZAY1_D3	0.79	0.72	2.23	1.32
79-ZAY1	79-ZAY1_D4	0.9	0.81	2.11	1.407
79-ZAY1	79-ZAY1_D5	0.89	0.82	2.24	1.497
79-ZAY1	79-ZAY1_D6	0.87	0.78	2.4	1.438
79-ZAY1	79-ZAY1_D7	0.83	0.75	2.33	1.485
79-ZAY1	79-ZAY1_D8	0.8	0.72	2.29	1.377
79-ZAY1	79-ZAY1_D9	0.8	0.74	2.38	1.507
79-ZAY1	79-ZAY1_D10	0.99	0.79	2.4	1.779
79-ZAY1	79-ZAY1_D11	0.82	0.74	2.17	1.423
79-ZAY1	79-ZAY1_D12	0.88	0.79	2.27	1.624
79-ZAY1	79-ZAY1_D13	0.84	0.74	2.4	1.49
79-ZAY1	79-ZAY1_D14	0.79	0.71	2.25	1.329
79-ZAY1	79-ZAY1_D15	0.85	0.77	2.42	1.515
79-ZAY1	79-ZAY1_D16	0.79	0.76	2.42	1.505
79-ZAY1	79-ZAY1_D17	0.85	0.76	2.25	1.43
79-ZAY1	79-ZAY1_D18	0.93	0.85	2.36	1.596
79-ZAY1	79-ZAY1_D19	0.8	0.72	2.28	1.352
79-ZAY1	79-ZAY1_D20	0.82	0.79	2.25	1.37
77-KHA1	77-KHA1_D1	0.76	0.74	1.95	1.139
77-KHA1	77-KHA1_D2	0.82	0.69	1.81	1.158
77-KHA1	77-KHA1_D3	0.76	0.64	2.07	1.272
77-KHA1	77-KHA1_D4	0.8	0.72	1.77	1.124
77-KHA1	77-KHA1_D5	0.8	0.76	1.99	1.245
77-KHA1	77-KHA1_D6	0.69	0.62	1.86	1.001
77-KHA1	77-KHA1_D7	0.76	0.63	1.81	0.992
77-KHA1	77-KHA1_D8	0.71	0.62	1.76	0.901
77-KHA1	77-KHA1_D9	0.74	0.65	1.63	0.892
77-KHA1	77-KHA1_D10	0.71	0.56	1.55	0.86
77-KHA1	77-KHA1_D11	0.75	0.65	1.64	0.926
95-QAD1	95-QAD1_D1	0.9	0.86	1.63	1.248
95-QAD1	95-QAD1_D2	0.85	0.75	1.65	1.182
95-QAD1	95-QAD1_D3	0.87	0.78	1.67	1.224
95-QAD1	95-QAD1_D4	0.83	0.78	1.56	1.096
95-QAD1	95-QAD1_D5	0.84	0.8	1.64	1.202
95-QAD1	95-QAD1_D6	0.9	0.84	1.78	1.379
95-QAD1	95-QAD1_D7	0.87	0.8	1.71	1.245
95-QAD1	95-QAD1_D8	0.81	0.79	1.72	1.178
95-QAD1	95-QAD1_D9	0.86	0.77	1.75	1.283
95-QAD1	95-QAD1_D10	0.8	0.73	1.66	1.116
95-QAD1	95-QAD1_D11	0.9	0.79	1.84	1.412
95-QAD1	95-QAD1_D12	0.89	0.81	1.75	1.309
95-QAD1	95-QAD1_D13	0.9	0.84	1.68	1.284
95-QAD1	95-QAD1_D14	0.91	0.8	1.8	1.355
95-QAD1	95-QAD1_D15	0.96	0.87	1.86	1.53
95-QAD1	95-QAD1_D16	0.91	0.86	1.75	1.331
95-QAD1	95-QAD1_D17	0.87	0.83	1.81	1.361
95-QAD1	95-QAD1_D18	0.93	0.87	1.73	1.356
95-QAD1	95-QAD1_D19	0.87	0.78	1.61	1.147
95-QAD1	95-QAD1_D20	0.74	0.71	1.67	1.047
122-NBA1	122-NBA1_D1	0.66	0.52	1.84	0.873
122-NBA1	122-NBA1_D2	0.76	0.64	1.79	0.993
122-NBA1	122-NBA1_D3	0.69	0.59	1.76	0.895
122-NBA1	122-NBA1_D4	0.69	0.53	1.7	0.874
122-NBA1	122-NBA1_D5	0.69	0.54	1.75	0.888
122-NBA1	122-NBA1_D6	0.7	0.59	1.84	0.965
122-NBA1	122-NBA1_D7	0.67	0.58	1.74	0.857
122-NBA1	122-NBA1_D8	0.65	0.5	1.83	0.862
122-NBA1	122-NBA1_D9	0.63	0.51	1.67	0.789
122-NBA1	122-NBA1_D10	0.71	0.55	1.84	0.909
122-NBA1	122-NBA1_D11	0.66	0.55	1.77	0.85
122-NBA1	122-NBA1_D12	0.68	0.51	1.88	0.898
122-NBA1	122-NBA1_D13	0.65	0.51	1.8	0.863
122-NBA1	122-NBA1_D14	0.68	0.51	1.82	0.888
122-NBA1	122-NBA1_D15	0.66	0.5	1.78	0.836
122-NBA1	122-NBA1_D16	0.69	0.54	1.79	0.894
122-NBA1	122-NBA1_D17	0.66	0.53	1.77	0.836
122-NBA1	122-NBA1_D18	0.7	0.52	1.82	0.92
122-NBA1	122-NBA1_D19	0.69	0.56	1.75	0.884
122-NBA1	122-NBA1_D20	0.61	0.49	1.85	0.822
139-KAB1	139-KAB1_D1	0.75	0.72	1.39	0.88
139-KAB1	139-KAB1_D2	0.77	0.73	1.51	0.95
139-KAB1	139-KAB1_D3	0.75	0.71	1.49	0.92
139-KAB1	139-KAB1_D4	0.75	0.69	1.43	0.86
139-KAB1	139-KAB1_D5	0.74	0.72	1.56	0.96
139-KAB1	139-KAB1_D6	0.77	0.75	1.53	0.98
139-KAB1	139-KAB1_D7	0.72	0.71	1.4	0.85
139-KAB1	139-KAB1_D8	0.84	0.78	1.53	1.04
139-KAB1	139-KAB1_D9	0.77	0.73	1.48	0.94
139-KAB1	139-KAB1_D10	0.77	0.73	1.5	0.94
139-KAB1	139-KAB1_D11	0.73	0.72	1.44	0.86
139-KAB1	139-KAB1_D12	0.77	0.74	1.6	1.03
139-KAB1	139-KAB1_D13	0.72	0.69	1.48	0.88
139-KAB1	139-KAB1_D14	0.69	0.66	1.38	0.8
139-KAB1	139-KAB1_D15	0.7	0.63	1.44	0.82
139-KAB1	139-KAB1_D16	0.74	0.71	1.44	0.87
139-KAB1	139-KAB1_D17	0.71	0.66	1.38	0.8
139-KAB1	139-KAB1_D18	0.75	0.73	1.38	0.85
139-KAB1	139-KAB1_D19	0.74	0.68	1.41	0.85
139-KAB1	139-KAB1_D20	0.75	0.71	1.49	0.92
1549-MAZ1	1549-MAZ1_D1	0.82	0.71	2.38	1.526
1549-MAZ1	1549-MAZ1_D2	0.81	0.69	2.24	1.411
1549-MAZ1	1549-MAZ1_D3	0.78	0.68	2.14	1.359
1549-MAZ1	1549-MAZ1_D4	0.75	0.64	2.19	1.36
1549-MAZ1	1549-MAZ1_D5	0.84	0.69	2.18	1.434
1549-MAZ1	1549-MAZ1_D6	0.8	0.66	2.04	1.252
1549-MAZ1	1549-MAZ1_D7	0.8	0.7	2.12	1.365
1549-MAZ1	1549-MAZ1_D8	0.8	0.68	2.12	1.321
1549-MAZ1	1549-MAZ1_D9	0.87	0.79	2.38	1.64
1549-MAZ1	1549-MAZ1_D10	0.78	0.63	2.1	1.348
1549-MAZ1	1549-MAZ1_D11	0.82	0.7	2.1	1.345
1549-MAZ1	1549-MAZ1_D12	0.81	0.68	2.19	1.452
1549-MAZ1	1549-MAZ1_D13	0.81	0.72	2.1	1.355
1549-MAZ1	1549-MAZ1_D14	0.8	0.69	2.21	1.433
1549-MAZ1	1549-MAZ1_D15	0.74	0.62	2.06	1.223
1549-MAZ1	1549-MAZ1_D16	0.77	0.65	2.34	1.483
1549-MAZ1	1549-MAZ1_D17	0.75	0.65	2.38	1.45
1549-MAZ1	1549-MAZ1_D18	0.82	0.69	2.04	1.321
1549-MAZ1	1549-MAZ1_D19	0.81	0.74	2.3	1.5
1549-MAZ1	1549-MAZ1_D20	0.81	0.69	2.12	1.379
107-ISW1	107-ISW1_D1	0.76	0.67	2.09	1.237
107-ISW1	107-ISW1_D2	0.76	0.65	2.18	1.178
107-ISW1	107-ISW1_D3	0.85	0.75	2.32	1.498
107-ISW1	107-ISW1_D4	0.75	0.64	2.23	1.241
107-ISW1	107-ISW1_D5	0.73	0.61	2.09	1.155
107-ISW1	107-ISW1_D6	0.75	0.65	2.13	1.155
107-ISW1	107-ISW1_D7	0.8	0.68	2.21	1.31
107-ISW1	107-ISW1_D8	0.75	0.65	2.09	1.132
107-ISW1	107-ISW1_D9	0.81	0.69	2.34	1.418
107-ISW1	107-ISW1_D10	0.74	0.63	2.02	1.11
107-ISW1	107-ISW1_D11	0.77	0.65	2.16	1.282
107-ISW1	107-ISW1_D12	0.78	0.68	2.22	1.311
107-ISW1	107-ISW1_D13	0.84	0.73	2.35	1.462
107-ISW1	107-ISW1_D14	0.76	0.67	2.35	1.405
107-ISW1	107-ISW1_D15	0.8	0.72	2.26	1.397
107-ISW1	107-ISW1_D16	0.84	0.71	2.36	1.527
107-ISW1	107-ISW1_D17	0.78	0.7	2.25	1.399
107-ISW1	107-ISW1_D18	0.81	0.71	2.21	1.371
107-ISW1	107-ISW1_D19	0.74	0.63	2.15	1.213
107-ISW1	107-ISW1_D20	0.82	0.7	2.28	1.312
1601-DAC492	1601-DAC492_D1	1.01	0.91	2.06	1.61
1601-DAC492	1601-DAC492_D2	0.95	0.87	1.79	1.31
1601-DAC492	1601-DAC492_D3	0.98	0.85	1.92	1.47
1601-DAC492	1601-DAC492_D4	1.02	0.9	2.14	1.69
1601-DAC492	1601-DAC492_D5	1	0.94	2.14	1.65
1601-DAC492	1601-DAC492_D6	0.99	0.91	2.02	1.55
1601-DAC492	1601-DAC492_D7	0.93	0.83	1.95	1.42
1601-DAC492	1601-DAC492_D8	0.98	0.87	1.95	1.5
1601-DAC492	1601-DAC492_D9	0.96	0.84	1.95	1.51
1601-DAC492	1601-DAC492_D10	1	0.88	2.16	1.68
1601-DAC492	1601-DAC492_D11	0.94	0.94	1.95	1.41
1601-DAC492	1601-DAC492_D12	1.06	0.94	2.05	1.67
1601-DAC492	1601-DAC492_D13	0.99	0.9	1.86	1.4
1601-DAC492	1601-DAC492_D14	0.99	0.86	2.19	1.64
1601-DAC492	1601-DAC492_D15	0.98	0.89	2.02	1.56
1601-DAC492	1601-DAC492_D16	0.95	0.84	1.89	1.42
1601-DAC492	1601-DAC492_D17	0.97	0.87	1.89	1.42
1601-DAC492	1601-DAC492_D18	0.98	0.88	2.09	1.65
1601-DAC492	1601-DAC492_D19	0.97	0.88	2.03	1.56
1601-DAC492	1601-DAC492_D20	0.99	0.9	1.89	1.51
1625_DAC514	1625_DAC514_D1	0.72	0.65	2.41	1.333
1625_DAC514	1625_DAC514_D2	0.63	0.58	2.36	1.15
1625_DAC514	1625_DAC514_D3	0.68	0.66	2.47	1.305
1625_DAC514	1625_DAC514_D4	0.73	0.67	2.24	1.285
1625_DAC514	1625_DAC514_D5	0.71	0.63	2.26	1.262
1625_DAC514	1625_DAC514_D6	0.72	0.65	2.32	1.336
1625_DAC514	1625_DAC514_D7	0.71	0.65	2.36	1.319
1625_DAC514	1625_DAC514_D8	0.73	0.68	2.32	1.346
1625_DAC514	1625_DAC514_D9	0.75	0.71	2.52	1.499
1625_DAC514	1625_DAC514_D10	0.69	0.65	2.36	1.258
1625_DAC514	1625_DAC514_D11	0.68	0.66	2.34	1.258
1625_DAC514	1625_DAC514_D12	0.72	0.69	2.5	1.354
1625_DAC514	1625_DAC514_D13	0.73	0.7	2.29	1.315
1625_DAC514	1625_DAC514_D14	0.73	0.72	2.31	1.315
1625_DAC514	1625_DAC514_D15	0.68	0.61	2.36	1.271
1625_DAC514	1625_DAC514_D16	0.69	0.64	2.23	1.21
1625_DAC514	1625_DAC514_D17	0.71	0.7	2.32	1.309
1625_DAC514	1625_DAC514_D18	0.67	0.64	2.32	1.178
1625_DAC514	1625_DAC514_D19	0.74	0.67	2.37	1.379
1625_DAC514	1625_DAC514_D20	0.67	0.61	2.26	1.182
2431-DAC832	2431-DAC832_D1	0.8123	0.787	1.7768	1.188
2431-DAC832	2431-DAC832_D2	0.8307	0.773	1.5969	1.0475
2431-DAC832	2431-DAC832_D3	0.8307	0.815	1.7445	1.2396
2431-DAC832	2431-DAC832_D4	0.7938	0.75	1.7538	1.1278
2431-DAC832	2431-DAC832_D5	0.803	0.768	1.5092	0.9548
2431-DAC832	2431-DAC832_D6	0.7938	0.782	1.7538	1.1294
2431-DAC832	2431-DAC832_D7	0.7846	0.722	1.6384	1.0291
2431-DAC832	2431-DAC832_D8	0.8215	0.796	1.763	1.116
2431-DAC832	2431-DAC832_D9	0.7938	0.764	1.7399	1.0913
2431-DAC832	2431-DAC832_D10	0.7938	0.768	1.7399	1.1185
2431-DAC832	2431-DAC832_D11	0.7938	0.796	1.6753	1.0589
2431-DAC832	2431-DAC832_D12	0.7938	0.792	1.703	1.0588
2431-DAC832	2431-DAC832_D13	0.9323	0.903	2.063	1.5478
2431-DAC832	2431-DAC832_D14	0.803	0.792	1.6384	1.0296
2431-DAC832	2431-DAC832_D15	0.803	0.778	1.6707	1.1025
2431-DAC832	2431-DAC832_D16	0.8492	0.815	1.7907	1.2284
2431-DAC832	2431-DAC832_D17	0.8538	0.819	1.6245	1.0688
2431-DAC832	2431-DAC832_D18	0.7984	0.745	1.5738	0.9826
2431-DAC832	2431-DAC832_D19	0.7615	0.731	1.7168	1.0561
2431-DAC832	2431-DAC832_D20	0.7984	0.778	1.7815	1.1231
2433-DAC834	2433-DAC834_D1	0.7848	0.729	1.5882	1.017
2433-DAC834	2433-DAC834_D2	0.7663	0.715	1.4814	0.9004
2433-DAC834	2433-DAC834_D3	0.7337	0.673	1.5	0.914
2433-DAC834	2433-DAC834_D4	0.757	0.71	1.5929	1.0266
2433-DAC834	2433-DAC834_D5	0.757	0.706	1.5511	0.955
2433-DAC834	2433-DAC834_D6	0.7848	0.743	1.6625	1.0709
2433-DAC834	2433-DAC834_D7	0.8034	0.762	1.6347	1.0687
2433-DAC834	2433-DAC834_D8	0.7152	0.682	1.5325	0.9437
2433-DAC834	2433-DAC834_D9	0.7291	0.692	1.4768	0.8879
2433-DAC834	2433-DAC834_D10	0.7291	0.636	1.4768	0.8742
2433-DAC834	2433-DAC834_D11	0.7663	0.71	1.5371	0.9772
2433-DAC834	2433-DAC834_D12	0.7059	0.687	1.644	0.9853
2433-DAC834	2433-DAC834_D13	0.7755	0.729	1.6625	1.0805
2433-DAC834	2433-DAC834_D14	0.7337	0.687	1.5371	0.9727
2433-DAC834	2433-DAC834_D15	0.7291	0.701	1.4582	0.8712
2433-DAC834	2433-DAC834_D16	0.757	0.71	1.5836	0.9594
2433-DAC834	2433-DAC834_D17	0.7059	0.678	1.4071	0.7986
2433-DAC834	2433-DAC834_D18	0.7291	0.72	1.4721	0.8851
2433-DAC834	2433-DAC834_D19	0.8034	0.72	1.6579	1.1071
2433-DAC834	2433-DAC834_D20	0.7755	0.71	1.5418	0.9689
344_WILD63	344_WILD63_D1	0.798	0.752	1.564	1.098
344_WILD63	344_WILD63_D2	0.784	0.734	1.509	1.016
344_WILD63	344_WILD63_D3	0.803	0.816	1.491	1.078
344_WILD63	344_WILD63_D4	0.743	0.688	1.463	0.942
344_WILD63	344_WILD63_D5	0.697	0.693	1.436	0.896
344_WILD63	344_WILD63_D6	0.702	0.697	1.404	0.895
344_WILD63	344_WILD63_D7	0.706	0.706	1.514	0.965
344_WILD63	344_WILD63_D8	0.734	0.697	1.546	1.028
344_WILD63	344_WILD63_D9	0.775	0.748	1.634	1.138
344_WILD63	344_WILD63_D10	0.739	0.706	1.564	1.048
344_WILD63	344_WILD63_D11	0.784	0.771	1.532	1.024
344_WILD63	344_WILD63_D12	0.766	0.711	1.491	1.001
344_WILD63	344_WILD63_D13	0.743	0.725	1.587	1.025
344_WILD63	344_WILD63_D14	0.72	0.679	1.477	0.902
344_WILD63	344_WILD63_D15	0.807	0.762	1.582	1.114
344_WILD63	344_WILD63_D16	0.876	0.807	1.606	1.175
344_WILD63	344_WILD63_D17	0.739	0.716	1.514	0.982
344_WILD63	344_WILD63_D18	0.725	0.725	1.468	0.933
344_WILD63	344_WILD63_D19	0.702	0.665	1.495	0.935
344_WILD63	344_WILD63_D20	0.683	0.711	1.459	0.896
403-WILD82	403-WILD82_D1	0.701	0.675	1.225	0.73
403-WILD82	403-WILD82_D2	0.744	0.714	1.264	0.794
403-WILD82	403-WILD82_D3	0.776	0.723	1.184	0.744
403-WILD82	403-WILD82_D4	0.753	0.71	1.186	0.743
403-WILD82	403-WILD82_D5	0.771	0.723	1.3	0.837
403-WILD82	403-WILD82_D6	0.753	0.718	1.212	0.742
403-WILD82	403-WILD82_D7	0.762	0.727	1.281	0.815
403-WILD82	403-WILD82_D8	0.771	0.771	1.23	0.78
403-WILD82	403-WILD82_D9	0.757	0.714	1.259	0.794
403-WILD82	403-WILD82_D10	0.736	0.701	1.207	0.735
403-WILD82	403-WILD82_D11	0.666	0.632	1.125	0.642
403-WILD82	403-WILD82_D12	0.731	0.71	1.281	0.79
403-WILD82	403-WILD82_D13	0.697	0.662	1.143	0.67
403-WILD82	403-WILD82_D14	0.64	0.619	1.147	0.627
403-WILD82	403-WILD82_D15	0.718	0.697	1.203	0.714
403-WILD82	403-WILD82_D16	0.679	0.666	1.147	0.661
403-WILD82	403-WILD82_D17	0.76	0.714	1.169	0.728
403-WILD82	403-WILD82_D18	0.731	0.692	1.264	0.774
403-WILD82	403-WILD82_D19	0.788	0.736	1.225	0.803
403-WILD82	403-WILD82_D20	0.744	0.701	1.242	0.751
1267-ACA4	1267-ACA4_D1	0.6	0.58	1.12	0.56
1267-ACA4	1267-ACA4_D2	0.63	0.57	1.07	0.62
1267-ACA4	1267-ACA4_D3	0.69	0.62	1.09	0.6
1267-ACA4	1267-ACA4_D4	0.57	0.53	1.04	0.49
1267-ACA4	1267-ACA4_D5	0.58	0.54	1.28	0.61
1267-ACA4	1267-ACA4_D6	0.58	0.55	1.05	0.5
1267-ACA4	1267-ACA4_D7	0.62	0.59	1.02	0.5
1267-ACA4	1267-ACA4_D8	0.73	0.64	1.13	0.65
1267-ACA4	1267-ACA4_D9	0.63	0.57	1.33	0.69
1267-ACA4	1267-ACA4_D10	0.63	0.59	1.01	0.52
1267-ACA4	1267-ACA4_D11	0.62	0.59	1.05	0.55
1267-ACA4	1267-ACA4_D12	0.62	0.57	1.05	0.52
1267-ACA4	1267-ACA4_D13	0.56	0.53	0.96	0.44
1267-ACA4	1267-ACA4_D14	0.64	0.62	1.03	0.53
1267-ACA4	1267-ACA4_D15	0.56	0.53	1.19	0.53
1720-ACA6	1720-ACA6_D1	0.55	0.49	0.88	0.4
1720-ACA6	1720-ACA6_D2	0.54	0.49	0.91	0.4
1720-ACA6	1720-ACA6_D3	0.56	0.49	0.9	0.41
1720-ACA6	1720-ACA6_D4	0.54	0.5	0.88	0.39
1720-ACA6	1720-ACA6_D5	0.59	0.55	0.93	0.44
1720-ACA6	1720-ACA6_D6	0.53	0.48	0.87	0.36
1720-ACA6	1720-ACA6_D7	0.6	0.54	0.99	0.48
1720-ACA6	1720-ACA6_D8	0.53	0.48	0.85	0.36
1720-ACA6	1720-ACA6_D9	0.54	0.49	0.89	0.39
1720-ACA6	1720-ACA6_D10	0.49	0.44	0.79	0.32
1720-ACA6	1720-ACA6_D11	0.57	0.5	0.93	0.43
1720-ACA6	1720-ACA6_D12	0.57	0.5	0.93	0.41
1720-ACA6	1720-ACA6_D13	0.56	0.5	0.92	0.41
1720-ACA6	1720-ACA6_D14	0.56	0.5	0.89	0.4
1720-ACA6	1720-ACA6_D15	0.6	0.52	0.99	0.48
1720-ACA6	1720-ACA6_D16	0.57	0.52	0.85	0.38
1720-ACA6	1720-ACA6_D17	0.59	0.52	0.9	0.43
1720-ACA6	1720-ACA6_D18	0.55	0.49	0.86	0.38
1720-ACA6	1720-ACA6_D19	0.59	0.52	0.89	0.42
1720-ACA6	1720-ACA6_D20	0.55	0.49	0.87	0.38
1867-ACA7	1867-ACA7_D1	0.51	0.45	1.01	0.41
1867-ACA7	1867-ACA7_D2	0.53	0.46	1.02	0.42
1867-ACA7	1867-ACA7_D3	0.52	0.44	0.92	0.36
1867-ACA7	1867-ACA7_D4	0.53	0.45	0.96	0.39
1867-ACA7	1867-ACA7_D5	0.6	0.52	1.17	0.54
1867-ACA7	1867-ACA7_D6	0.54	0.48	0.99	0.42
1867-ACA7	1867-ACA7_D7	0.48	0.41	0.97	0.36
1867-ACA7	1867-ACA7_D8	0.57	0.48	1.04	0.46
1867-ACA7	1867-ACA7_D9	0.47	0.35	0.92	0.32
1867-ACA7	1867-ACA7_D10	0.56	0.5	1.19	0.54
1867-ACA7	1867-ACA7_D11	0.53	0.45	0.98	0.39
1867-ACA7	1867-ACA7_D12	0.55	0.45	0.99	0.43
1867-ACA7	1867-ACA7_D13	0.55	0.49	1.09	0.47
1867-ACA7	1867-ACA7_D14	0.58	0.54	1.15	0.72
1867-ACA7	1867-ACA7_D15	0.49	0.38	0.99	0.36
1867-ACA7	1867-ACA7_D16	0.47	0.39	0.95	0.35
1867-ACA7	1867-ACA7_D17	0.56	0.49	1.05	0.48
1867-ACA7	1867-ACA7_D18	0.48	0.38	0.9	0.32
1867-ACA7	1867-ACA7_D19	0.58	0.5	0.99	0.43
1867-ACA7	1867-ACA7_D20	0.45	0.38	0.94	0.36
1871-ACA8	1871-ACA8_D1	0.76	0.68	1.21	0.75
1871-ACA8	1871-ACA8_D2	0.61	0.54	1.07	0.52
1871-ACA8	1871-ACA8_D3	0.66	0.56	1.21	0.67
1871-ACA8	1871-ACA8_D4	0.65	0.56	1.17	0.62
1871-ACA8	1871-ACA8_D5	0.68	0.59	1.21	0.65
1871-ACA8	1871-ACA8_D6	0.62	0.57	1.15	0.6
1871-ACA8	1871-ACA8_D7	0.66	0.56	1.08	0.57
2139-AND2	2139-AND2_D1	0.69	0.63	1.29	0.68
2139-AND2	2139-AND2_D2	0.74	0.66	1.41	0.82
2139-AND2	2139-AND2_D3	0.75	0.63	1.41	0.81
2139-AND2	2139-AND2_D4	0.81	0.75	1.5	0.91
2139-AND2	2139-AND2_D5	0.76	0.65	1.42	0.86
2139-AND2	2139-AND2_D6	0.75	0.68	1.46	0.82
2139-AND2	2139-AND2_D7	0.75	0.66	1.46	0.85
2139-AND2	2139-AND2_D8	0.72	0.63	1.44	0.81
2139-AND2	2139-AND2_D9	0.76	0.65	1.44	0.86
2139-AND2	2139-AND2_D10	0.76	0.66	1.48	0.83
2139-AND2	2139-AND2_D11	0.73	0.66	1.33	0.75
2139-AND2	2139-AND2_D12	0.77	0.69	1.39	0.78
2139-AND2	2139-AND2_D13	0.72	0.64	1.34	0.72
1322-CAE3	1322-CAE3_D1	0.8	0.67	1.12	0.68
1322-CAE3	1322-CAE3_D2	0.89	0.86	1.31	0.95
1322-CAE3	1322-CAE3_D3	0.85	0.79	1.2	0.8
1322-CAE3	1322-CAE3_D4	0.86	0.79	1.23	0.81
1322-CAE3	1322-CAE3_D5	0.91	0.83	1.26	0.89
1322-CAE3	1322-CAE3_D6	0.92	0.88	1.34	0.99
1322-CAE3	1322-CAE3_D7	0.88	0.79	1.21	0.82
1322-CAE3	1322-CAE3_D8	0.89	0.83	1.23	0.87
1322-CAE3	1322-CAE3_D9	0.85	0.79	1.21	0.83
1322-CAE3	1322-CAE3_D10	0.92	0.86	1.31	0.96
1322-CAE3	1322-CAE3_D11	0.86	0.76	1.23	0.81
1322-CAE3	1322-CAE3_D12	0.93	0.85	1.26	0.91
1322-CAE3	1322-CAE3_D13	0.83	0.8	1.17	0.78
1322-CAE3	1322-CAE3_D14	0.83	0.82	1.2	0.8
1322-CAE3	1322-CAE3_D15	0.88	0.79	1.21	0.83
1322-CAE3	1322-CAE3_D16	0.83	0.76	1.15	0.78
1322-CAE3	1322-CAE3_D17	0.85	0.79	1.14	0.77
1322-CAE3	1322-CAE3_D18	0.88	0.82	1.24	0.85
1322-CAE3	1322-CAE3_D19	0.86	0.77	1.24	0.83
1322-CAE3	1322-CAE3_D20	0.88	0.86	1.31	0.93
1878-CAE4	1878-CAE4_D1	0.71	0.64	0.99	0.58
1878-CAE4	1878-CAE4_D2	0.72	0.68	0.94	0.52
1878-CAE4	1878-CAE4_D3	0.79	0.69	1.02	0.64
1878-CAE4	1878-CAE4_D4	0.72	0.65	0.93	0.54
1878-CAE4	1878-CAE4_D5	0.76	0.7	1.04	0.65
1878-CAE4	1878-CAE4_D6	0.81	0.69	1.04	0.63
1878-CAE4	1878-CAE4_D7	0.79	0.71	1.01	0.61
1878-CAE4	1878-CAE4_D8	0.82	0.73	1.07	0.61
1878-CAE4	1878-CAE4_D9	0.79	0.7	1.02	0.61
1878-CAE4	1878-CAE4_D10	0.85	0.74	1.07	0.74
1878-CAE4	1878-CAE4_D11	0.76	0.67	1	0.66
1878-CAE4	1878-CAE4_D12	0.8	0.75	1.03	0.67
1878-CAE4	1878-CAE4_D13	0.87	0.75	1.05	0.72
1878-CAE4	1878-CAE4_D14	0.82	0.7	1.07	0.72
1878-CAE4	1878-CAE4_D15	0.81	0.75	1.05	0.73
1878-CAE4	1878-CAE4_D16	0.83	0.71	1.06	0.65
1878-CAE4	1878-CAE4_D17	0.84	0.71	1.15	0.73
1878-CAE4	1878-CAE4_D18	0.81	0.71	1.03	0.75
1878-CAE4	1878-CAE4_D19	0.81	0.78	1.07	0.7
1878-CAE4	1878-CAE4_D20	0.85	0.73	1.12	0.83
1879-CAE5	1879-CAE5_D1	0.93	0.83	1.29	1.06
1879-CAE5	1879-CAE5_D2	0.92	0.82	1.26	1.06
1879-CAE5	1879-CAE5_D3	0.95	0.79	1.23	0.99
1879-CAE5	1879-CAE5_D4	0.96	0.83	1.3	0.98
1879-CAE5	1879-CAE5_D5	0.88	0.83	1.26	0.87
1879-CAE5	1879-CAE5_D6	0.91	0.74	1.28	0.84
1879-CAE5	1879-CAE5_D7	0.99	0.87	1.36	1.08
1879-CAE5	1879-CAE5_D8	0.99	0.86	1.28	1.01
1879-CAE5	1879-CAE5_D9	0.89	0.8	1.26	0.99
1879-CAE5	1879-CAE5_D10	0.93	0.81	1.28	1.07
1879-CAE5	1879-CAE5_D11	0.96	0.82	1.24	1.06
1879-CAE5	1879-CAE5_D12	0.87	0.72	1.21	0.9
1879-CAE5	1879-CAE5_D13	0.96	0.78	1.26	1.07
1879-CAE5	1879-CAE5_D14	0.9	0.77	1.23	0.99
1879-CAE5	1879-CAE5_D15	0.92	0.75	1.21	1.01
1879-CAE5	1879-CAE5_D16	0.88	0.82	1.23	0.97
1879-CAE5	1879-CAE5_D17	0.85	0.7	1.19	0.89
1879-CAE5	1879-CAE5_D18	1.01	0.85	1.32	1.18
1879-CAE5	1879-CAE5_D19	0.89	0.76	1.26	1.16
1879-CAE5	1879-CAE5_D20	0.97	0.8	1.31	1.12
721-CAN8	721-CAN8_D1	0.86	0.79	1.3	0.883
721-CAN8	721-CAN8_D2	0.93	0.87	1.42	1.072
721-CAN8	721-CAN8_D3	0.9	0.84	1.36	0.961
721-CAN8	721-CAN8_D4	0.9	0.85	1.41	1.042
721-CAN8	721-CAN8_D5	0.94	0.87	1.38	1.027
721-CAN8	721-CAN8_D6	0.85	0.79	1.36	0.947
721-CAN8	721-CAN8_D7	0.91	0.86	1.38	0.998
721-CAN8	721-CAN8_D8	0.9	0.84	1.32	0.942
721-CAN8	721-CAN8_D9	0.92	0.87	1.44	1.033
721-CAN8	721-CAN8_D10	0.88	0.81	1.32	0.929
721-CAN8	721-CAN8_D11	0.9	0.83	1.38	0.98
721-CAN8	721-CAN8_D12	0.92	0.87	1.34	0.973
721-CAN8	721-CAN8_D13	0.92	0.85	1.39	1.003
721-CAN8	721-CAN8_D14	0.86	0.8	1.28	0.873
721-CAN8	721-CAN8_D15	0.91	0.82	1.41	1.009
721-CAN8	721-CAN8_D16	0.92	0.86	1.38	0.993
721-CAN8	721-CAN8_D17	0.91	0.84	1.33	0.943
721-CAN8	721-CAN8_D18	0.92	0.87	1.44	1.064
721-CAN8	721-CAN8_D19	0.87	0.81	1.35	0.947
721-CAN8	721-CAN8_D20	0.94	0.89	1.34	1.033
880-CAN37	880-CAN37_D1	0.87	0.83	1.45	1.03
880-CAN37	880-CAN37_D2	0.87	0.81	1.45	1.01
880-CAN37	880-CAN37_D3	0.84	0.79	1.33	0.86
880-CAN37	880-CAN37_D4	0.79	0.76	1.36	0.88
880-CAN37	880-CAN37_D5	0.76	0.72	1.28	0.79
880-CAN37	880-CAN37_D6	0.85	0.82	1.39	0.95
880-CAN37	880-CAN37_D7	0.98	0.92	1.46	1.17
880-CAN37	880-CAN37_D8	0.85	0.79	1.41	0.94
880-CAN37	880-CAN37_D9	0.82	0.76	1.31	0.84
880-CAN37	880-CAN37_D10	0.84	0.81	1.43	0.99
880-CAN37	880-CAN37_D11	0.84	0.78	1.29	0.86
880-CAN37	880-CAN37_D12	0.87	0.85	1.43	1.04
880-CAN37	880-CAN37_D13	0.89	0.83	1.46	1.05
880-CAN37	880-CAN37_D14	0.83	0.78	1.36	0.9
880-CAN37	880-CAN37_D15	0.74	0.69	1.25	0.72
880-CAN37	880-CAN37_D16	0.83	0.78	1.3	0.87
880-CAN37	880-CAN37_D17	0.84	0.78	1.37	0.9
880-CAN37	880-CAN37_D18	0.83	0.76	1.3	0.87
880-CAN37	880-CAN37_D19	0.81	0.76	1.39	0.89
880-CAN37	880-CAN37_D20	0.8	0.76	1.44	0.93
92-CAN1	92-CAN1_D1	1.13	1.06	1.74	1.53
92-CAN1	92-CAN1_D2	1.08	1.03	1.74	1.5
92-CAN1	92-CAN1_D3	1.1	1.04	1.69	1.46
92-CAN1	92-CAN1_D4	1.05	1.01	1.69	1.42
92-CAN1	92-CAN1_D5	1.11	1.02	1.73	1.52
92-CAN1	92-CAN1_D6	1.14	1.08	1.77	1.6
92-CAN1	92-CAN1_D7	1.04	0.98	1.56	1.25
92-CAN1	92-CAN1_D8	1.08	1	1.67	1.45
92-CAN1	92-CAN1_D9	1.15	1.09	1.78	1.64
92-CAN1	92-CAN1_D10	1.07	1	1.71	1.42
92-CAN1	92-CAN1_D11	1.11	1.06	1.78	1.61
92-CAN1	92-CAN1_D12	1.11	1.05	1.72	1.52
92-CAN1	92-CAN1_D13	1.08	1.05	1.66	1.43
92-CAN1	92-CAN1_D14	1.13	1.06	1.6	1.42
92-CAN1	92-CAN1_D15	1.11	1.06	1.76	1.55
92-CAN1	92-CAN1_D16	1.09	1.04	1.78	1.54
92-CAN1	92-CAN1_D17	1.03	1.01	1.66	1.34
92-CAN1	92-CAN1_D18	1.12	1.04	1.73	1.51
92-CAN1	92-CAN1_D19	1.06	1.02	1.52	1.28
92-CAN1	92-CAN1_D20	1.15	1.07	1.72	1.59
1870-CAN62	1870-CAN62_D1	0.95	0.91	1.63	1.27
1870-CAN62	1870-CAN62_D2	0.99	0.89	1.72	1.39
1870-CAN62	1870-CAN62_D3	1.04	0.89	1.68	1.38
1870-CAN62	1870-CAN62_D4	1.05	0.94	1.76	1.53
1870-CAN62	1870-CAN62_D5	0.95	0.88	1.65	1.3
1870-CAN62	1870-CAN62_D6	1.03	0.94	1.75	1.51
1870-CAN62	1870-CAN62_D7	0.99	0.93	1.72	1.37
1870-CAN62	1870-CAN62_D8	0.94	0.83	1.67	1.3
1870-CAN62	1870-CAN62_D9	1.03	0.92	1.62	1.37
1870-CAN62	1870-CAN62_D10	1	0.98	1.65	1.37
1870-CAN62	1870-CAN62_D11	1	0.93	1.66	1.34
1870-CAN62	1870-CAN62_D12	1.05	0.94	1.73	1.51
1870-CAN62	1870-CAN62_D13	0.91	0.8	1.66	1.25
1870-CAN62	1870-CAN62_D14	0.93	0.87	1.55	1.15
1870-CAN62	1870-CAN62_D15	1.02	0.92	1.7	1.43
1870-CAN62	1870-CAN62_D16	0.96	0.87	1.67	1.31
1870-CAN62	1870-CAN62_D17	1	0.93	1.72	1.45
1870-CAN62	1870-CAN62_D18	0.97	0.88	1.6	1.27
1870-CAN62	1870-CAN62_D19	0.92	0.85	1.58	1.21
1870-CAN62	1870-CAN62_D20	0.93	0.86	1.61	1.23
1875-CAN63	1875-CAN63_D1	0.96	0.88	1.4	1.09
1875-CAN63	1875-CAN63_D2	1	0.95	1.49	1.24
1875-CAN63	1875-CAN63_D3	0.92	0.87	1.36	1.03
1875-CAN63	1875-CAN63_D4	0.94	0.89	1.41	1.08
1875-CAN63	1875-CAN63_D5	0.97	0.9	1.42	1.14
1875-CAN63	1875-CAN63_D6	0.88	0.82	1.34	0.96
1875-CAN63	1875-CAN63_D7	0.89	0.82	1.45	1.05
1875-CAN63	1875-CAN63_D8	1	0.95	1.41	1.14
1875-CAN63	1875-CAN63_D9	0.92	0.88	1.36	1
1875-CAN63	1875-CAN63_D10	0.98	0.94	1.49	1.23
1875-CAN63	1875-CAN63_D11	0.94	0.86	1.44	1.12
1875-CAN63	1875-CAN63_D12	0.9	0.84	1.42	1.04
1875-CAN63	1875-CAN63_D13	0.83	0.82	1.34	0.93
1875-CAN63	1875-CAN63_D14	1.04	0.97	1.5	1.26
1875-CAN63	1875-CAN63_D15	0.93	0.9	1.39	1.06
1875-CAN63	1875-CAN63_D16	0.92	0.87	1.41	1.06
1875-CAN63	1875-CAN63_D17	0.93	0.87	1.42	1.09
1875-CAN63	1875-CAN63_D18	1	0.94	1.52	1.25
1875-CAN63	1875-CAN63_D19	0.94	0.89	1.39	1.07
1875-CAN63	1875-CAN63_D20	1.02	0.97	1.58	1.31
1722-LOR12	1722-LOR12_D1	0.59	0.54	1.14	0.56
1722-LOR12	1722-LOR12_D2	0.55	0.52	1.12	0.51
1722-LOR12	1722-LOR12_D3	0.61	0.54	1.15	0.57
1722-LOR12	1722-LOR12_D4	0.61	0.54	1.15	0.57
1722-LOR12	1722-LOR12_D5	0.52	0.47	1.03	0.43
1722-LOR12	1722-LOR12_D6	0.62	0.56	1.21	0.62
1722-LOR12	1722-LOR12_D7	0.56	0.52	1.16	0.54
1722-LOR12	1722-LOR12_D8	0.58	0.54	1.14	0.55
1722-LOR12	1722-LOR12_D9	0.57	0.52	1.14	0.53
1722-LOR12	1722-LOR12_D10	0.57	0.51	1.12	0.53
1722-LOR12	1722-LOR12_D11	0.57	0.51	1.15	0.55
1722-LOR12	1722-LOR12_D12	0.57	0.53	1.12	0.54
1722-LOR12	1722-LOR12_D13	0.6	0.55	1.18	0.58
1722-LOR12	1722-LOR12_D14	0.58	0.52	1.11	0.53
1722-LOR12	1722-LOR12_D15	0.56	0.52	1.1	0.51
1722-LOR12	1722-LOR12_D16	0.6	0.56	1.21	0.6
1722-LOR12	1722-LOR12_D17	0.58	0.53	1.16	0.55
1722-LOR12	1722-LOR12_D18	0.58	0.53	1.19	0.57
1722-LOR12	1722-LOR12_D19	0.6	0.55	1.17	0.59
1722-LOR12	1722-LOR12_D20	0.6	0.55	1.18	0.58
1863-LOR14	1863-LOR14_D1	0.65	0.54	1.18	0.61
1863-LOR14	1863-LOR14_D2	0.64	0.51	1.15	0.53
1863-LOR14	1863-LOR14_D3	0.65	0.56	1.09	0.54
1863-LOR14	1863-LOR14_D4	0.66	0.61	1.07	0.57
1863-LOR14	1863-LOR14_D5	0.61	0.58	1.07	0.53
1863-LOR14	1863-LOR14_D6	0.62	0.55	0.99	0.49
1863-LOR14	1863-LOR14_D7	0.65	0.59	1.05	0.54
1863-LOR14	1863-LOR14_D8	0.69	0.61	1.29	0.68
1863-LOR14	1863-LOR14_D9	0.63	0.6	1.03	0.51
1863-LOR14	1863-LOR14_D10	0.67	0.61	1.07	0.58
1863-LOR14	1863-LOR14_D11	0.65	0.56	1.23	0.64
1863-LOR14	1863-LOR14_D12	0.59	0.53	0.94	0.44
1863-LOR14	1863-LOR14_D13	0.63	0.57	1.11	0.57
1863-LOR14	1863-LOR14_D14	0.63	0.58	1	0.55
1863-LOR14	1863-LOR14_D15	0.65	0.56	1.08	0.57
1863-LOR14	1863-LOR14_D16	0.6	0.53	1.05	0.52
1863-LOR14	1863-LOR14_D17	0.64	0.56	1.03	0.52
1863-LOR14	1863-LOR14_D18	0.68	0.6	1.1	0.6
1863-LOR14	1863-LOR14_D19	0.65	0.56	1	0.52
1863-LOR14	1863-LOR14_D20	0.63	0.55	1.32	0.67
1864-LOR15	1864-LOR15_D1	0.69	0.64	1.14	0.62
1864-LOR15	1864-LOR15_D2	0.65	0.59	1.19	0.64
1864-LOR15	1864-LOR15_D3	0.68	0.62	1.21	0.65
1864-LOR15	1864-LOR15_D4	0.69	0.64	1.14	0.6
1864-LOR15	1864-LOR15_D5	0.61	0.59	1.11	0.55
1864-LOR15	1864-LOR15_D6	0.66	0.6	1.12	0.6
1864-LOR15	1864-LOR15_D7	0.69	0.63	1.13	0.61
1864-LOR15	1864-LOR15_D8	0.66	0.61	1.2	0.63
1864-LOR15	1864-LOR15_D9	0.67	0.59	1.17	0.63
1864-LOR15	1864-LOR15_D10	0.66	0.6	1.16	0.6
1864-LOR15	1864-LOR15_D11	0.68	0.62	1.14	0.61
1864-LOR15	1864-LOR15_D12	0.65	0.61	1.19	0.63
1864-LOR15	1864-LOR15_D13	0.69	0.6	1.13	0.61
1864-LOR15	1864-LOR15_D14	0.7	0.64	1.23	0.71
1864-LOR15	1864-LOR15_D15	0.68	0.62	1.16	0.62
1864-LOR15	1864-LOR15_D16	0.68	0.61	0.97	0.55
1864-LOR15	1864-LOR15_D17	0.69	0.61	1.22	0.66
1864-LOR15	1864-LOR15_D18	0.68	0.63	1.12	0.61
1864-LOR15	1864-LOR15_D19	0.68	0.63	1.18	0.64
1864-LOR15	1864-LOR15_D20	0.69	0.62	1.19	0.65
2140-LOR17	2140-LOR17_D1	0.62	0.56	0.9	0.42
2140-LOR17	2140-LOR17_D2	0.59	0.55	0.9	0.41
2140-LOR17	2140-LOR17_D3	0.6	0.55	0.82	0.39
2140-LOR17	2140-LOR17_D4	0.63	0.57	0.83	0.4
2140-LOR17	2140-LOR17_D5	0.62	0.55	0.88	0.41
2140-LOR17	2140-LOR17_D6	0.58	0.5	0.85	0.38
2140-LOR17	2140-LOR17_D7	0.6	0.54	0.86	0.4
2140-LOR17	2140-LOR17_D8	0.6	0.54	0.85	0.4
2140-LOR17	2140-LOR17_D9	0.63	0.54	0.86	0.42
2140-LOR17	2140-LOR17_D10	0.62	0.56	0.91	0.43
2140-LOR17	2140-LOR17_D11	0.66	0.57	0.92	0.48
2140-LOR17	2140-LOR17_D12	0.6	0.53	0.8	0.39
2140-LOR17	2140-LOR17_D13	0.63	0.56	0.92	0.47
2140-LOR17	2140-LOR17_D14	0.58	0.53	0.87	0.39
2140-LOR17	2140-LOR17_D15	0.62	0.55	0.87	0.41
2140-LOR17	2140-LOR17_D16	0.64	0.56	0.89	0.44
2140-LOR17	2140-LOR17_D17	0.6	0.53	0.89	0.41
2140-LOR17	2140-LOR17_D18	0.6	0.54	0.89	0.38
2140-LOR17	2140-LOR17_D19	0.58	0.54	0.87	0.39
2140-LOR17	2140-LOR17_D20	0.61	0.56	0.82	0.37
1865-LOR16	1865-LOR16_D1	0.58	0.55	1.1	0.5
1865-LOR16	1865-LOR16_D2	0.6	0.56	1.09	0.52
1865-LOR16	1865-LOR16_D3	0.55	0.46	0.9	0.38
1865-LOR16	1865-LOR16_D4	0.55	0.49	0.95	0.41
1865-LOR16	1865-LOR16_D5	0.61	0.57	1.14	0.55
1865-LOR16	1865-LOR16_D6	0.58	0.51	1.2	0.54
1865-LOR16	1865-LOR16_D7	0.62	0.54	1.19	0.55
1865-LOR16	1865-LOR16_D8	0.6	0.57	1.15	0.57
1865-LOR16	1865-LOR16_D9	0.58	0.55	1.08	0.5
1865-LOR16	1865-LOR16_D10	0.56	0.51	1.13	0.51
1865-LOR16	1865-LOR16_D11	0.59	0.57	1.17	0.58
1865-LOR16	1865-LOR16_D12	0.53	0.47	0.92	0.39
1865-LOR16	1865-LOR16_D13	0.54	0.51	1.07	0.47
1865-LOR16	1865-LOR16_D14	0.59	0.56	1.09	0.52
1865-LOR16	1865-LOR16_D15	0.57	0.53	1.18	0.52
1865-LOR16	1865-LOR16_D16	0.58	0.57	1.18	0.56
1865-LOR16	1865-LOR16_D17	0.57	0.55	1.09	0.5
1865-LOR16	1865-LOR16_D18	0.53	0.51	1.06	0.44
1865-LOR16	1865-LOR16_D19	0.56	0.53	1.11	0.51
1865-LOR16	1865-LOR16_D20	0.56	0.48	0.94	0.41
2143-LOR18	2143-LOR18_D1	0.58	0.48	0.9	0.43
2143-LOR18	2143-LOR18_D2	0.56	0.5	0.89	0.4
2143-LOR18	2143-LOR18_D3	0.59	0.52	0.89	0.41
2143-LOR18	2143-LOR18_D4	0.56	0.48	0.97	0.44
2143-LOR18	2143-LOR18_D5	0.57	0.49	0.91	0.43
2143-LOR18	2143-LOR18_D6	0.57	0.49	0.9	0.41
2143-LOR18	2143-LOR18_D7	0.6	0.51	0.99	0.49
2143-LOR18	2143-LOR18_D8	0.54	0.47	0.94	0.42
2143-LOR18	2143-LOR18_D9	0.56	0.5	0.9	0.42
2143-LOR18	2143-LOR18_D10	0.58	0.5	0.96	0.45
2143-LOR18	2143-LOR18_D11	0.56	0.47	0.96	0.43
2143-LOR18	2143-LOR18_D12	0.59	0.52	0.96	0.47
2143-LOR18	2143-LOR18_D13	0.53	0.48	0.91	0.4
2143-LOR18	2143-LOR18_D14	0.54	0.47	0.91	0.39
2143-LOR18	2143-LOR18_D15	0.62	0.53	0.98	0.51
2143-LOR18	2143-LOR18_D16	0.57	0.5	0.91	0.42
2143-LOR18	2143-LOR18_D17	0.57	0.51	0.94	0.44
2143-LOR18	2143-LOR18_D18	0.57	0.49	0.95	0.45
2143-LOR18	2143-LOR18_D19	0.54	0.47	0.91	0.4
2143-LOR18	2143-LOR18_D20	0.59	0.5	0.97	0.48
1868-PAL4	1868-PAL4_D1	0.74	0.59	1.01	0.57
1868-PAL4	1868-PAL4_D2	0.68	0.51	0.98	0.51
1868-PAL4	1868-PAL4_D3	0.71	0.54	1	0.54
1868-PAL4	1868-PAL4_D4	0.69	0.52	1	0.53
1868-PAL4	1868-PAL4_D5	0.69	0.54	0.97	0.51
1868-PAL4	1868-PAL4_D6	0.7	0.53	1.01	0.53
1868-PAL4	1868-PAL4_D7	0.67	0.52	0.99	0.51
1868-PAL4	1868-PAL4_D8	0.69	0.53	1.03	0.52
1868-PAL4	1868-PAL4_D9	0.7	0.52	0.98	0.52
1868-PAL4	1868-PAL4_D10	0.69	0.54	0.97	0.51
1868-PAL4	1868-PAL4_D11	0.72	0.52	1	0.54
1868-PAL4	1868-PAL4_D12	0.72	0.54	1	0.55
1868-PAL4	1868-PAL4_D13	0.72	0.54	1	0.54
1868-PAL4	1868-PAL4_D14	0.72	0.52	1	0.57
1868-PAL4	1868-PAL4_D15	0.72	0.57	0.97	0.55
1868-PAL4	1868-PAL4_D16	0.69	0.57	1.04	0.56
1868-PAL4	1868-PAL4_D17	0.66	0.51	0.93	0.47
1868-PAL4	1868-PAL4_D18	0.7	0.53	0.97	0.51
1868-PAL4	1868-PAL4_D19	0.7	0.55	1.03	0.54
1868-PAL4	1868-PAL4_D20	0.69	0.52	0.97	0.51
1869-PAL5	1869-PAL5_D1	0.69	0.51	0.91	0.47
1869-PAL5	1869-PAL5_D2	0.58	0.45	0.78	0.35
1869-PAL5	1869-PAL5_D3	0.61	0.48	0.81	0.37
1869-PAL5	1869-PAL5_D4	0.58	0.45	0.8	0.36
1869-PAL5	1869-PAL5_D5	0.61	0.46	0.87	0.41
1869-PAL5	1869-PAL5_D6	0.6	0.48	0.87	0.38
1869-PAL5	1869-PAL5_D7	0.72	0.56	1	0.55
1869-PAL5	1869-PAL5_D8	0.66	0.53	0.96	0.46
1869-PAL5	1869-PAL5_D9	0.7	0.53	0.97	0.54
1869-PAL5	1869-PAL5_D10	0.68	0.51	0.97	0.51
1869-PAL5	1869-PAL5_D11	0.75	0.58	0.97	0.56
1869-PAL5	1869-PAL5_D12	0.69	0.52	1.08	0.57
1869-PAL5	1869-PAL5_D13	0.7	0.52	0.96	0.51
1869-PAL5	1869-PAL5_D14	0.62	0.49	0.93	0.43
1869-PAL5	1869-PAL5_D15	0.59	0.45	0.86	0.4
1869-PAL5	1869-PAL5_D16	0.59	0.47	0.82	0.36
1869-PAL5	1869-PAL5_D17	0.68	0.53	0.89	0.46
1869-PAL5	1869-PAL5_D18	0.68	0.54	1.09	0.58
1869-PAL5	1869-PAL5_D19	0.77	0.58	1.07	0.64
1869-PAL5	1869-PAL5_D20	0.6	0.49	0.87	0.41
1872-PAL6	1872-PAL6_D1	0.73	0.59	1.09	0.6
1872-PAL6	1872-PAL6_D2	0.77	0.59	1.1	0.65
1872-PAL6	1872-PAL6_D3	0.76	0.63	1.08	0.63
1872-PAL6	1872-PAL6_D4	0.78	0.62	1	0.61
1872-PAL6	1872-PAL6_D5	0.77	0.58	1.03	0.62
1872-PAL6	1872-PAL6_D6	0.77	0.61	0.97	0.6
1872-PAL6	1872-PAL6_D7	0.75	0.6	1.05	0.6
1872-PAL6	1872-PAL6_D8	0.71	0.57	0.98	0.55
1872-PAL6	1872-PAL6_D9	0.74	0.63	1.07	0.59
1872-PAL6	1872-PAL6_D10	0.75	0.55	0.94	0.57
2144-PAL7	2144-PAL7_D1	0.78	0.64	1.23	0.75
2144-PAL7	2144-PAL7_D2	0.76	0.62	1.14	0.67
2144-PAL7	2144-PAL7_D3	0.73	0.6	1.14	0.64
2144-PAL7	2144-PAL7_D4	0.77	0.63	1.16	0.7
2144-PAL7	2144-PAL7_D5	0.78	0.62	1.14	0.71
2144-PAL7	2144-PAL7_D6	0.66	0.53	1	0.52
2144-PAL7	2144-PAL7_D7	0.66	0.53	0.97	0.5
2144-PAL7	2144-PAL7_D8	0.65	0.52	0.95	0.48
2144-PAL7	2144-PAL7_D9	0.64	0.52	1	0.48
2144-PAL7	2144-PAL7_D10	0.66	0.52	0.98	0.5
2144-PAL7	2144-PAL7_D11	0.61	0.52	0.93	0.43
2144-PAL7	2144-PAL7_D12	0.61	0.49	0.93	0.44
2144-PAL7	2144-PAL7_D13	0.64	0.52	0.94	0.48
2144-PAL7	2144-PAL7_D14	0.61	0.49	0.95	0.44
2144-PAL7	2144-PAL7_D15	0.62	0.52	0.88	0.4
2144-PAL7	2144-PAL7_D16	0.67	0.52	1.02	0.53
2144-PAL7	2144-PAL7_D17	0.64	0.5	0.98	0.49
2144-PAL7	2144-PAL7_D18	0.65	0.52	1.02	0.51
2144-PAL7	2144-PAL7_D19	0.64	0.53	1	0.5
2144-PAL7	2144-PAL7_D20	0.62	0.52	0.97	0.47
1873-PUS5	1873-PUS5_D1	0.53	0.48	0.91	0.42
1873-PUS5	1873-PUS5_D2	0.57	0.49	0.97	0.45
1873-PUS5	1873-PUS5_D3	0.54	0.49	0.89	0.39
1873-PUS5	1873-PUS5_D4	0.57	0.52	0.96	0.46
1873-PUS5	1873-PUS5_D5	0.58	0.53	0.96	0.45
1873-PUS5	1873-PUS5_D6	0.55	0.48	0.95	0.45
1873-PUS5	1873-PUS5_D7	0.58	0.51	0.93	0.44
1873-PUS5	1873-PUS5_D8	0.56	0.51	0.95	0.44
1873-PUS5	1873-PUS5_D9	0.56	0.49	0.93	0.43
1873-PUS5	1873-PUS5_D10	0.57	0.52	1.01	0.48
1873-PUS5	1873-PUS5_D11	0.58	0.5	0.98	0.45
1873-PUS5	1873-PUS5_D12	0.58	0.52	0.98	0.46
1873-PUS5	1873-PUS5_D13	0.55	0.51	0.9	0.42
1873-PUS5	1873-PUS5_D14	0.57	0.5	0.89	0.4
1873-PUS5	1873-PUS5_D15	0.54	0.47	0.84	0.39
1873-PUS5	1873-PUS5_D16	0.55	0.51	0.89	0.41
1873-PUS5	1873-PUS5_D17	0.53	0.5	0.82	0.34
1873-PUS5	1873-PUS5_D18	0.59	0.54	0.94	0.45
1873-PUS5	1873-PUS5_D19	0.58	0.54	0.91	0.43
1873-PUS5	1873-PUS5_D20	0.6	0.54	1.01	0.48
1874-PUS6	1874-PUS6_D1	0.51	0.44	0.85	0.34
1874-PUS6	1874-PUS6_D2	0.48	0.43	0.85	0.33
1874-PUS6	1874-PUS6_D3	0.47	0.42	0.83	0.32
1874-PUS6	1874-PUS6_D4	0.51	0.44	0.86	0.37
1874-PUS6	1874-PUS6_D5	0.5	0.44	0.87	0.35
1874-PUS6	1874-PUS6_D6	0.5	0.46	0.88	0.37
1874-PUS6	1874-PUS6_D7	0.5	0.44	0.86	0.34
1874-PUS6	1874-PUS6_D8	0.49	0.41	0.83	0.33
1874-PUS6	1874-PUS6_D9	0.49	0.44	0.84	0.34
1874-PUS6	1874-PUS6_D10	0.49	0.45	0.87	0.35
1874-PUS6	1874-PUS6_D11	0.48	0.44	0.83	0.33
1874-PUS6	1874-PUS6_D12	0.44	0.39	0.8	0.29
1874-PUS6	1874-PUS6_D13	0.49	0.44	0.82	0.35
1874-PUS6	1874-PUS6_D14	0.49	0.43	0.84	0.35
1874-PUS6	1874-PUS6_D15	0.49	0.44	0.87	0.35
1874-PUS6	1874-PUS6_D16	0.5	0.46	0.85	0.34
1874-PUS6	1874-PUS6_D17	0.5	0.44	0.86	0.35
1874-PUS6	1874-PUS6_D18	0.49	0.41	0.86	0.32
1874-PUS6	1874-PUS6_D19	0.49	0.43	0.85	0.33
1874-PUS6	1874-PUS6_D20	0.47	0.44	0.85	0.33
2141-PUS7	2141-PUS7_D1	0.51	0.43	0.9	0.38
2141-PUS7	2141-PUS7_D2	0.49	0.42	0.82	0.33
2141-PUS7	2141-PUS7_D3	0.51	0.44	0.86	0.36
2141-PUS7	2141-PUS7_D4	0.51	0.45	0.93	0.4
2141-PUS7	2141-PUS7_D5	0.49	0.43	0.81	0.31
2141-PUS7	2141-PUS7_D6	0.49	0.43	0.89	0.36
2141-PUS7	2141-PUS7_D7	0.53	0.46	0.89	0.38
2141-PUS7	2141-PUS7_D8	0.49	0.43	0.85	0.34
2141-PUS7	2141-PUS7_D9	0.5	0.43	0.92	0.38
2141-PUS7	2141-PUS7_D10	0.48	0.41	0.82	0.32
2141-PUS7	2141-PUS7_D11	0.49	0.43	0.87	0.36
2141-PUS7	2141-PUS7_D12	0.5	0.43	0.84	0.35
2141-PUS7	2141-PUS7_D13	0.52	0.45	0.9	0.39
2141-PUS7	2141-PUS7_D14	0.49	0.42	0.85	0.35
2141-PUS7	2141-PUS7_D15	0.51	0.44	0.89	0.36
2141-PUS7	2141-PUS7_D16	0.44	0.39	0.7	0.25
2141-PUS7	2141-PUS7_D17	0.49	0.43	0.88	0.36
2141-PUS7	2141-PUS7_D18	0.54	0.46	0.93	0.4
2141-PUS7	2141-PUS7_D19	0.53	0.47	0.86	0.37
2141-PUS7	2141-PUS7_D20	0.5	0.44	0.87	0.36
2142-PUS8	2142-PUS8_D1	0.65	0.58	1.16	0.62
2142-PUS8	2142-PUS8_D2	0.65	0.62	1.14	0.62
2142-PUS8	2142-PUS8_D3	0.63	0.59	1.15	0.58
2142-PUS8	2142-PUS8_D4	0.65	0.6	1.14	0.61
2142-PUS8	2142-PUS8_D5	0.65	0.59	1.14	0.61
2142-PUS8	2142-PUS8_D6	0.64	0.59	1.09	0.57
2142-PUS8	2142-PUS8_D7	0.65	0.59	1.15	0.6
2142-PUS8	2142-PUS8_D8	0.62	0.57	1.1	0.57
2142-PUS8	2142-PUS8_D9	0.63	0.58	1.13	0.58
2142-PUS8	2142-PUS8_D10	0.64	0.59	1.23	0.66
2142-PUS8	2142-PUS8_D11	0.67	0.64	1.2	0.68
2142-PUS8	2142-PUS8_D12	0.64	0.6	1.14	0.61
2142-PUS8	2142-PUS8_D13	0.68	0.6	1.17	0.65
2142-PUS8	2142-PUS8_D14	0.66	0.61	1.21	0.66
2142-PUS8	2142-PUS8_D15	0.67	0.6	1.17	0.65
2142-PUS8	2142-PUS8_D16	0.62	0.57	1.14	0.57
2142-PUS8	2142-PUS8_D17	0.64	0.59	1.09	0.57
2142-PUS8	2142-PUS8_D18	0.67	0.63	1.15	0.65
2142-PUS8	2142-PUS8_D19	0.67	0.61	1.15	0.63
2142-PUS8	2142-PUS8_D20	0.67	0.61	1.15	0.62
2145-PUS9	2145-PUS9_D1	0.66	0.59	0.91	0.48
2145-PUS9	2145-PUS9_D2	0.67	0.61	0.97	0.53
2145-PUS9	2145-PUS9_D3	0.7	0.61	0.97	0.55
2145-PUS9	2145-PUS9_D4	0.63	0.58	0.89	0.45
2145-PUS9	2145-PUS9_D5	0.67	0.59	0.91	0.49
2145-PUS9	2145-PUS9_D6	0.66	0.61	0.95	0.51
2145-PUS9	2145-PUS9_D7	0.69	0.61	0.96	0.53
2145-PUS9	2145-PUS9_D8	0.66	0.59	0.96	0.51
2145-PUS9	2145-PUS9_D9	0.67	0.6	0.93	0.5
2145-PUS9	2145-PUS9_D10	0.67	0.62	0.94	0.51
2145-PUS9	2145-PUS9_D11	0.68	0.62	0.94	0.52
2145-PUS9	2145-PUS9_D12	0.67	0.59	0.93	0.5
2145-PUS9	2145-PUS9_D13	0.68	0.62	0.96	0.54
2145-PUS9	2145-PUS9_D14	0.69	0.61	1.04	0.59
2145-PUS9	2145-PUS9_D15	0.68	0.6	0.93	0.52
2145-PUS9	2145-PUS9_D16	0.71	0.63	0.97	0.56
2145-PUS9	2145-PUS9_D17	0.66	0.59	0.89	0.47
2145-PUS9	2145-PUS9_D18	0.71	0.64	1	0.58
2145-PUS9	2145-PUS9_D19	0.7	0.64	1.01	0.56
2145-PUS9	2145-PUS9_D20	0.65	0.6	0.94	0.5
906-ROE4	906-ROE4_D1	0.39	0.32	0.84	0.25
906-ROE4	906-ROE4_D2	0.41	0.32	0.78	0.25
906-ROE4	906-ROE4_D3	0.45	0.37	0.86	0.31
906-ROE4	906-ROE4_D4	0.47	0.37	0.79	0.29
906-ROE4	906-ROE4_D5	0.42	0.35	0.84	0.27
906-ROE4	906-ROE4_D6	0.39	0.36	0.77	0.23
906-ROE4	906-ROE4_D7	0.42	0.35	0.78	0.25
906-ROE4	906-ROE4_D8	0.41	0.33	0.8	0.26
906-ROE4	906-ROE4_D9	0.44	0.35	0.85	0.29
906-ROE4	906-ROE4_D10	0.42	0.36	0.85	0.28
906-ROE4	906-ROE4_D11	0.43	0.35	0.81	0.28
906-ROE4	906-ROE4_D12	0.43	0.32	0.8	0.26
906-ROE4	906-ROE4_D13	0.42	0.34	0.81	0.27
906-ROE4	906-ROE4_D14	0.45	0.36	0.76	0.27
906-ROE4	906-ROE4_D15	0.45	0.36	0.81	0.29
906-ROE4	906-ROE4_D16	0.42	0.34	0.81	0.27
906-ROE4	906-ROE4_D17	0.43	0.33	0.81	0.28
906-ROE4	906-ROE4_D18	0.43	0.34	0.78	0.27
906-ROE4	906-ROE4_D19	0.42	0.35	0.75	0.25
906-ROE4	906-ROE4_D20	0.43	0.34	0.79	0.26
441-REC1	441-REC1_D1	0.65	0.6	1.35	0.686
441-REC1	441-REC1_D2	0.66	0.58	1.08	0.52
441-REC1	441-REC1_D3	0.7	0.64	1.39	0.745
441-REC1	441-REC1_D4	0.72	0.65	1.35	0.712
441-REC1	441-REC1_D5	0.68	0.64	1.12	0.585
441-REC1	441-REC1_D6	0.61	0.53	1.13	0.539
441-REC1	441-REC1_D7	0.71	0.69	1.31	0.746
441-REC1	441-REC1_D8	0.7	0.67	1.23	0.664
441-REC1	441-REC1_D9	0.67	0.62	1.25	0.64
441-REC1	441-REC1_D10	0.64	0.6	1.18	0.604
441-REC1	441-REC1_D11	0.68	0.64	1.13	0.591
441-REC1	441-REC1_D12	0.63	0.56	1.21	0.57
441-REC1	441-REC1_D13	0.65	0.56	1.28	0.648
441-REC1	441-REC1_D14	0.69	0.62	1.4	0.811
441-REC1	441-REC1_D15	0.69	0.65	1.14	0.624
441-REC1	441-REC1_D16	0.69	0.62	1.23	0.685
441-REC1	441-REC1_D17	0.73	0.69	1.24	0.7
441-REC1	441-REC1_D18	0.62	0.56	1.09	0.53
441-REC1	441-REC1_D19	0.65	0.56	1.1	0.57
441-REC1	441-REC1_D20	0.67	0.63	1.19	0.657
443-REC2	443-REC2-D1	0.68	0.61	0.99	0.51
443-REC2	443-REC2-D2	0.66	0.59	0.97	0.5
443-REC2	443-REC2-D3	0.62	0.55	0.92	0.44
443-REC2	443-REC2-D4	0.6	0.55	0.94	0.45
443-REC2	443-REC2-D5	0.6	0.53	0.95	0.45
443-REC2	443-REC2-D6	0.58	0.52	0.91	0.4
443-REC2	443-REC2-D7	0.62	0.56	1	0.48
443-REC2	443-REC2-D8	0.61	0.56	0.94	0.44
443-REC2	443-REC2-D9	0.62	0.56	0.93	0.45
443-REC2	443-REC2-D10	0.6	0.5	0.97	0.45
443-REC2	443-REC2-D11	0.63	0.57	0.97	0.48
443-REC2	443-REC2-D12	0.59	0.53	0.88	0.4
443-REC2	443-REC2-D13	0.57	0.53	0.88	0.41
443-REC2	443-REC2-D14	0.59	0.53	0.89	0.41
443-REC2	443-REC2-D15	0.56	0.51	0.89	0.39
443-REC2	443-REC2-D16	0.58	0.52	0.9	0.38
443-REC2	443-REC2-D17	0.6	0.53	0.94	0.44
443-REC2	443-REC2-D18	0.59	0.53	0.9	0.41
443-REC2	443-REC2-D19	0.59	0.53	0.91	0.42
443-REC2	443-REC2-D20	0.57	0.51	0.81	0.36
766-REC14	766-REC14_D1	0.8	0.75	1.39	0.929
766-REC14	766-REC14_D2	0.81	0.7	1.36	0.897
766-REC14	766-REC14_D3	0.86	0.78	1.48	1.066
766-REC14	766-REC14_D4	0.91	0.79	1.46	1.118
766-REC14	766-REC14_D5	0.83	0.73	1.43	0.96
766-REC14	766-REC14_D6	0.79	0.66	1.37	0.866
766-REC14	766-REC14_D7	0.9	0.79	1.48	1.06
766-REC14	766-REC14_D8	0.85	0.75	1.45	0.973
766-REC14	766-REC14_D9	0.8	0.71	1.35	0.854
766-REC14	766-REC14_D10	0.85	0.73	1.47	1.005
766-REC14	766-REC14_D11	0.77	0.67	1.34	0.823
766-REC14	766-REC14_D12	0.84	0.73	1.36	0.945
766-REC14	766-REC14_D13	0.87	0.79	1.4	0.995
766-REC14	766-REC14_D14	0.87	0.76	1.44	1.03
766-REC14	766-REC14_D15	0.82	0.72	1.37	0.949
766-REC14	766-REC14_D16	0.8	0.74	1.34	0.882
766-REC14	766-REC14_D17	0.8	0.71	1.4	0.915
766-REC14	766-REC14_D18	0.86	0.77	1.44	1.038
766-REC14	766-REC14_D19	0.86	0.75	1.35	0.95
766-REC14	766-REC14_D20	0.84	0.74	1.31	0.896
771-REC15	771-REC15_D1	0.94	0.88	1.7	1.27
771-REC15	771-REC15_D2	0.95	0.89	1.69	1.28
771-REC15	771-REC15_D3	0.71	0.69	1.56	0.9
771-REC15	771-REC15_D4	0.88	0.83	1.64	1.15
771-REC15	771-REC15_D5	0.94	0.88	1.79	1.4
771-REC15	771-REC15_D6	0.93	0.89	1.81	1.36
771-REC15	771-REC15_D7	0.87	0.81	1.68	1.22
771-REC15	771-REC15_D8	0.81	0.76	1.64	1.09
771-REC15	771-REC15_D9	0.89	0.84	1.59	1.16
771-REC15	771-REC15_D10	0.88	0.83	1.82	1.31
771-REC15	771-REC15_D11	0.85	0.78	1.52	1.04
771-REC15	771-REC15_D12	0.91	0.86	1.77	1.32
771-REC15	771-REC15_D13	0.72	0.66	1.38	0.79
771-REC15	771-REC15_D14	0.9	0.86	1.63	1.2
771-REC15	771-REC15_D15	0.88	0.83	1.54	1.12
771-REC15	771-REC15_D16	1.02	0.94	1.9	1.57
771-REC15	771-REC15_D17	0.84	0.79	1.72	1.15
771-REC15	771-REC15_D18	0.84	0.79	1.62	1.11
771-REC15	771-REC15_D19	0.84	0.82	1.62	1.1
771-REC15	771-REC15_D20	0.85	0.82	1.59	1.1
1321-REC40	1321-REC40_D1	0.61	0.55	0.94	0.47
1321-REC40	1321-REC40_D2	0.62	0.54	0.94	0.46
1321-REC40	1321-REC40_D3	0.63	0.52	0.96	0.48
1321-REC40	1321-REC40_D4	0.61	0.54	0.97	0.48
1321-REC40	1321-REC40_D5	0.63	0.55	1.02	0.51
1321-REC40	1321-REC40_D6	0.55	0.48	0.9	0.41
1321-REC40	1321-REC40_D7	0.59	0.5	0.94	0.44
1321-REC40	1321-REC40_D8	0.61	0.52	0.94	0.46
1321-REC40	1321-REC40_D9	0.59	0.53	0.98	0.47
1321-REC40	1321-REC40_D10	0.59	0.54	0.98	0.48
1321-REC40	1321-REC40_D11	0.62	0.53	1	0.5
1321-REC40	1321-REC40_D12	0.59	0.51	0.96	0.47
1321-REC40	1321-REC40_D13	0.65	0.54	0.97	0.49
1321-REC40	1321-REC40_D14	0.63	0.54	0.97	0.49
1321-REC40	1321-REC40_D15	0.57	0.48	0.93	0.44
1321-REC40	1321-REC40_D16	0.58	0.51	0.92	0.44
1321-REC40	1321-REC40_D17	0.6	0.52	0.94	0.46
1321-REC40	1321-REC40_D18	0.53	0.44	0.83	0.35
1321-REC40	1321-REC40_D19	0.59	0.5	0.91	0.43
1321-REC40	1321-REC40_D20	0.61	0.53	0.93	0.46
1719-REC42	1719-REC42_D1	0.63	0.56	0.91	0.43
1719-REC42	1719-REC42_D2	0.69	0.59	0.92	0.47
1719-REC42	1719-REC42_D3	0.73	0.66	0.98	0.54
1719-REC42	1719-REC42_D4	0.64	0.56	0.87	0.41
1719-REC42	1719-REC42_D5	0.59	0.51	0.85	0.38
1719-REC42	1719-REC42_D6	0.58	0.52	0.79	0.35
1719-REC42	1719-REC42_D7	0.6	0.52	0.81	0.36
1719-REC42	1719-REC42_D8	0.58	0.51	0.76	0.34
1719-REC42	1719-REC42_D9	0.58	0.51	0.81	0.36
1719-REC42	1719-REC42_D10	0.59	0.53	0.81	0.37
1719-REC42	1719-REC42_D11	0.63	0.58	0.82	0.39
1719-REC42	1719-REC42_D12	0.52	0.44	0.73	0.27
1719-REC42	1719-REC42_D13	0.55	0.49	0.76	0.31
1719-REC42	1719-REC42_D14	0.58	0.52	0.84	0.37
1719-REC42	1719-REC42_D15	0.58	0.49	0.77	0.34
1719-REC42	1719-REC42_D16	0.62	0.55	0.87	0.4
1719-REC42	1719-REC42_D17	0.59	0.51	0.78	0.35
1719-REC42	1719-REC42_D18	0.56	0.51	0.81	0.36
1719-REC42	1719-REC42_D19	0.66	0.58	0.9	0.45
1719-REC42	1719-REC42_D20	0.55	0.51	0.81	0.35
1721-RUP10	1721-RUP10_D1	0.81	0.76	1.55	1.03
1721-RUP10	1721-RUP10_D2	0.76	0.73	1.42	0.89
1721-RUP10	1721-RUP10_D3	0.84	0.78	1.59	1.04
1721-RUP10	1721-RUP10_D4	0.88	0.88	1.61	1.16
1721-RUP10	1721-RUP10_D5	0.85	0.81	1.64	1.12
1721-RUP10	1721-RUP10_D6	0.82	0.78	1.51	1
1721-RUP10	1721-RUP10_D7	0.87	0.83	1.62	1.1
1721-RUP10	1721-RUP10_D8	0.87	0.82	1.64	1.14
1721-RUP10	1721-RUP10_D9	0.85	0.81	1.52	1.01
1866-RUP11	1866-RUP11_D1	0.69	0.66	1.2	0.67
1866-RUP11	1866-RUP11_D2	0.71	0.65	1.2	0.66
1866-RUP11	1866-RUP11_D3	0.69	0.64	1.25	0.67
1866-RUP11	1866-RUP11_D4	0.72	0.65	1.25	0.72
1866-RUP11	1866-RUP11_D5	0.71	0.65	1.27	0.72
1866-RUP11	1866-RUP11_D6	0.71	0.66	1.22	0.69
1866-RUP11	1866-RUP11_D7	0.67	0.62	1.25	0.69
1866-RUP11	1866-RUP11_D8	0.73	0.67	1.24	0.73
1866-RUP11	1866-RUP11_D9	0.68	0.62	1.26	0.68
1866-RUP11	1866-RUP11_D10	0.71	0.64	1.23	0.7
1866-RUP11	1866-RUP11_D11	0.69	0.64	1.25	0.7
1866-RUP11	1866-RUP11_D12	0.69	0.63	1.25	0.68
1866-RUP11	1866-RUP11_D13	0.71	0.65	1.27	0.73
1866-RUP11	1866-RUP11_D14	0.73	0.67	1.26	0.72
1866-RUP11	1866-RUP11_D15	0.7	0.63	1.25	0.71
1866-RUP11	1866-RUP11_D16	0.69	0.63	1.22	0.68
1866-RUP11	1866-RUP11_D17	0.71	0.66	1.22	0.72
1866-RUP11	1866-RUP11_D18	0.67	0.64	1.24	0.69
1866-RUP11	1866-RUP11_D19	0.73	0.67	1.26	0.72
1866-RUP11	1866-RUP11_D20	0.71	0.63	1.21	0.66
1876-RUP12	1876-RUP12_D1	0.74	0.71	1.59	0.98
1876-RUP12	1876-RUP12_D2	0.78	0.75	1.63	1.05
1876-RUP12	1876-RUP12_D3	0.73	0.71	1.35	0.8
1876-RUP12	1876-RUP12_D4	0.79	0.77	1.56	1.04
1876-RUP12	1876-RUP12_D5	0.71	0.69	1.53	0.9
1876-RUP12	1876-RUP12_D6	0.81	0.77	1.46	0.94
1876-RUP12	1876-RUP12_D7	0.74	0.75	1.43	0.88
1876-RUP12	1876-RUP12_D8	0.8	0.76	1.63	1.07
1876-RUP12	1876-RUP12_D9	0.77	0.75	1.61	1.08
1876-RUP12	1876-RUP12_D10	0.72	0.69	1.47	0.87
1876-RUP12	1876-RUP12_D11	0.73	0.68	1.52	0.91
1876-RUP12	1876-RUP12_D12	0.76	0.74	1.64	1.04
1876-RUP12	1876-RUP12_D13	0.69	0.68	1.37	0.8
1876-RUP12	1876-RUP12_D14	0.75	0.69	1.51	0.96
1876-RUP12	1876-RUP12_D15	0.7	0.65	1.41	0.83
1876-RUP12	1876-RUP12_D16	0.67	0.69	1.56	0.89
1876-RUP12	1876-RUP12_D17	0.75	0.71	1.47	0.91
1876-RUP12	1876-RUP12_D18	0.7	0.62	1.32	0.73
1876-RUP12	1876-RUP12_D19	0.75	0.7	1.41	0.86
1876-RUP12	1876-RUP12_D20	0.82	0.74	1.46	0.96
1877-RUP13	1877-RUP13_D1	0.72	0.69	1.56	0.93
1877-RUP13	1877-RUP13_D2	0.77	0.72	1.64	1.07
1877-RUP13	1877-RUP13_D3	0.69	0.69	1.45	0.85
1877-RUP13	1877-RUP13_D4	0.85	0.77	1.5	1.04
1877-RUP13	1877-RUP13_D5	0.76	0.74	1.58	0.98
1877-RUP13	1877-RUP13_D6	0.81	0.78	1.53	1.05
1877-RUP13	1877-RUP13_D7	0.79	0.77	1.53	1.01
1877-RUP13	1877-RUP13_D8	0.67	0.65	1.44	0.82
1877-RUP13	1877-RUP13_D9	0.73	0.71	1.53	0.95
1877-RUP13	1877-RUP13_D10	0.76	0.72	1.68	1.1
1877-RUP13	1877-RUP13_D11	0.74	0.7	1.67	1.03
1877-RUP13	1877-RUP13_D12	0.72	0.7	1.49	0.87
1877-RUP13	1877-RUP13_D13	0.69	0.72	1.53	0.91
1877-RUP13	1877-RUP13_D14	0.69	0.66	1.42	0.81
1877-RUP13	1877-RUP13_D15	0.71	0.72	1.45	0.86
1877-RUP13	1877-RUP13_D16	0.73	0.68	1.43	0.86
1877-RUP13	1877-RUP13_D17	0.72	0.72	1.49	0.91
1877-RUP13	1877-RUP13_D18	0.75	0.72	1.49	0.94
1877-RUP13	1877-RUP13_D19	0.74	0.7	1.62	1.03
1877-RUP13	1877-RUP13_D20	0.74	0.75	1.4	0.89
1461-THE19	1461-THE19_D1	0.74	0.71	1.32	0.786
1461-THE19	1461-THE19_D2	0.79	0.74	1.43	0.868
1461-THE19	1461-THE19_D3	0.71	0.69	1.32	0.724
1461-THE19	1461-THE19_D4	0.78	0.75	1.37	0.842
1461-THE19	1461-THE19_D5	0.75	0.72	1.41	0.834
1461-THE19	1461-THE19_D6	0.71	0.68	1.38	0.785
1461-THE19	1461-THE19_D7	0.74	0.72	1.4	0.818
1461-THE19	1461-THE19_D8	0.79	0.75	1.48	0.882
1461-THE19	1461-THE19_D9	0.78	0.75	1.39	0.855
1461-THE19	1461-THE19_D10	0.73	0.69	1.34	0.792
1461-THE19	1461-THE19_D11	0.7	0.7	1.36	0.761
1461-THE19	1461-THE19_D12	0.8	0.74	1.46	0.918
1461-THE19	1461-THE19_D13	0.77	0.75	1.39	0.845
1461-THE19	1461-THE19_D14	0.75	0.71	1.32	0.783
1461-THE19	1461-THE19_D15	0.77	0.74	1.35	0.813
1461-THE19	1461-THE19_D16	0.75	0.73	1.35	0.815
1461-THE19	1461-THE19_D17	0.8	0.74	1.49	0.933
1461-THE19	1461-THE19_D18	0.76	0.74	1.44	0.853
1461-THE19	1461-THE19_D19	0.75	0.75	1.43	0.836
1461-THE19	1461-THE19_D20	0.71	0.71	1.33	0.761
1462-THE20	1462-THE20_D1	0.72	0.68	1.06	0.579
1462-THE20	1462-THE20_D2	0.71	0.69	1.04	0.58
1462-THE20	1462-THE20_D3	0.68	0.62	1.07	0.598
1462-THE20	1462-THE20_D4	0.75	0.72	1.11	0.682
1462-THE20	1462-THE20_D5	0.66	0.64	1.03	0.549
1462-THE20	1462-THE20_D6	0.7	0.69	1.06	0.6
1462-THE20	1462-THE20_D7	0.71	0.68	1.1	0.635
1462-THE20	1462-THE20_D8	0.69	0.65	0.97	0.534
1462-THE20	1462-THE20_D9	0.67	0.65	1.02	0.548
1462-THE20	1462-THE20_D10	0.63	0.61	1	0.507
1462-THE20	1462-THE20_D11	0.67	0.65	1.04	0.568
1462-THE20	1462-THE20_D12	0.72	0.68	1.12	0.638
1462-THE20	1462-THE20_D13	0.7	0.69	1.06	0.585
1462-THE20	1462-THE20_D14	0.7	0.68	1.05	0.601
1462-THE20	1462-THE20_D15	0.68	0.66	1.05	0.57
1462-THE20	1462-THE20_D16	0.66	0.6	1.03	0.545
1462-THE20	1462-THE20_D17	0.67	0.64	1.06	0.567
1462-THE20	1462-THE20_D18	0.69	0.68	1.02	0.575
1462-THE20	1462-THE20_D19	0.63	0.61	0.98	0.504
1462-THE20	1462-THE20_D20	0.69	0.69	1.11	0.621
1478-THE36	1478-THE36_D1	0.8	0.8	1.36	0.87
1478-THE36	1478-THE36_D2	0.86	0.81	1.61	1.074
1478-THE36	1478-THE36_D3	0.76	0.75	1.46	0.895
1478-THE36	1478-THE36_D4	0.79	0.76	1.46	0.893
1478-THE36	1478-THE36_D5	0.77	0.73	1.43	0.871
1478-THE36	1478-THE36_D6	0.73	0.73	1.37	0.786
1478-THE36	1478-THE36_D7	0.73	0.73	1.43	0.853
1478-THE36	1478-THE36_D8	0.83	0.78	1.41	0.927
1478-THE36	1478-THE36_D9	0.74	0.72	1.38	0.805
1478-THE36	1478-THE36_D10	0.76	0.7	1.42	0.851
1478-THE36	1478-THE36_D11	0.74	0.75	1.44	0.825
1478-THE36	1478-THE36_D12	0.78	0.75	1.46	0.92
1478-THE36	1478-THE36_D13	0.75	0.73	1.49	0.873
1478-THE36	1478-THE36_D14	0.77	0.75	1.49	0.891
1478-THE36	1478-THE36_D15	0.77	0.73	1.4	0.856
1478-THE36	1478-THE36_D16	0.77	0.74	1.4	0.821
1478-THE36	1478-THE36_D17	0.75	0.72	1.31	0.782
1478-THE36	1478-THE36_D18	0.8	0.76	1.48	0.86
1478-THE36	1478-THE36_D19	0.75	0.73	1.43	0.878
1478-THE36	1478-THE36_D20	0.74	0.72	1.47	0.868
1479-THE37	1479-THE37_D1	0.9	0.84	1.6	1.17
1479-THE37	1479-THE37_D2	0.91	0.85	1.55	1.07
1479-THE37	1479-THE37_D3	0.85	0.8	1.44	0.97
1479-THE37	1479-THE37_D4	0.93	0.85	1.58	1.12
1479-THE37	1479-THE37_D5	0.88	0.83	1.55	1.06
1479-THE37	1479-THE37_D6	0.86	0.79	1.42	0.96
1479-THE37	1479-THE37_D7	0.9	0.85	1.62	1.15
1479-THE37	1479-THE37_D8	0.9	0.84	1.58	1.13
1479-THE37	1479-THE37_D9	0.9	0.84	1.61	1.14
1479-THE37	1479-THE37_D10	0.87	0.81	1.51	1.03
1479-THE37	1479-THE37_D11	0.89	0.81	1.52	1.1
1479-THE37	1479-THE37_D12	0.84	0.81	1.45	0.98
1479-THE37	1479-THE37_D13	0.85	0.8	1.43	0.97
1479-THE37	1479-THE37_D14	0.9	0.79	1.6	1.15
1479-THE37	1479-THE37_D15	0.86	0.8	1.49	1.01
1479-THE37	1479-THE37_D16	0.89	0.82	1.57	1.11
1479-THE37	1479-THE37_D17	0.8	0.76	1.43	0.91
1479-THE37	1479-THE37_D18	0.88	0.8	1.54	1.05
1479-THE37	1479-THE37_D19	0.75	0.71	1.26	0.76
1479-THE37	1479-THE37_D20	0.86	0.81	1.54	1.07
2146-THE82	2146-THE82_D1	0.74	0.69	1.32	0.79
2146-THE82	2146-THE82_D2	0.73	0.66	1.37	0.8
2146-THE82	2146-THE82_D3	0.68	0.63	1.17	0.64
2146-THE82	2146-THE82_D4	0.68	0.65	1.17	0.63
2146-THE82	2146-THE82_D5	0.65	0.63	1.18	0.59
2146-THE82	2146-THE82_D6	0.72	0.65	1.42	0.81
2146-THE82	2146-THE82_D7	0.73	0.66	1.42	0.82
2146-THE82	2146-THE82_D8	0.76	0.71	1.42	0.86
2146-THE82	2146-THE82_D9	0.82	0.77	1.5	1
2146-THE82	2146-THE82_D10	0.59	0.57	1.14	0.54
2146-THE82	2146-THE82_D11	0.73	0.69	1.32	0.78
2146-THE82	2146-THE82_D12	0.67	0.64	1.34	0.75
2146-THE82	2146-THE82_D13	0.64	0.62	1.25	0.64
2146-THE82	2146-THE82_D14	0.83	0.77	1.45	0.96
2146-THE82	2146-THE82_D15	0.68	0.65	1.3	0.7
2146-THE82	2146-THE82_D16	0.65	0.61	1.18	0.64
2146-THE82	2146-THE82_D17	0.64	0.58	1.19	0.63
2146-THE82	2146-THE82_D18	0.68	0.62	1.19	0.62
2146-THE82	2146-THE82_D19	0.65	0.66	1.23	0.66
2146-THE82	2146-THE82_D20	0.64	0.58	1.13	0.57
1653-SYL20	1653-SYL20_D1	0.94	0.87	1.88	1.466
1653-SYL20	1653-SYL20_D2	0.9	0.83	1.86	1.4
1653-SYL20	1653-SYL20_D3	0.91	0.82	1.88	1.417
1653-SYL20	1653-SYL20_D4	0.87	0.79	1.74	1.243
1653-SYL20	1653-SYL20_D5	0.9	0.82	1.83	1.368
1653-SYL20	1653-SYL20_D6	0.89	0.81	1.73	1.264
1653-SYL20	1653-SYL20_D7	0.93	0.85	1.84	1.378
1653-SYL20	1653-SYL20_D8	0.85	0.73	1.74	1.211
1653-SYL20	1653-SYL20_D9	0.9	0.81	1.74	1.241
1653-SYL20	1653-SYL20_D10	0.87	0.8	1.79	1.278
1653-SYL20	1653-SYL20_D11	0.91	0.81	1.71	1.282
1653-SYL20	1653-SYL20_D12	0.87	0.78	1.69	1.213
1653-SYL20	1653-SYL20_D13	0.87	0.76	1.69	1.211
1653-SYL20	1653-SYL20_D14	0.89	0.82	1.77	1.285
1653-SYL20	1653-SYL20_D15	0.9	0.84	1.74	1.332
1653-SYL20	1653-SYL20_D16	0.87	0.8	1.93	1.395
1653-SYL20	1653-SYL20_D17	0.88	0.78	1.79	1.288
1653-SYL20	1653-SYL20_D18	0.9	0.82	1.89	1.421
1653-SYL20	1653-SYL20_D19	0.95	0.87	1.88	1.462
1653-SYL20	1653-SYL20_D20	0.91	0.86	1.86	1.395
1680-SYL47	1680-SYL47_D1	1.12	1.01	1.85	1.651
1680-SYL47	1680-SYL47_D2	1.04	0.94	1.72	1.43
1680-SYL47	1680-SYL47_D3	1.11	0.99	1.83	1.647
1680-SYL47	1680-SYL47_D4	0.99	0.9	1.7	1.353
1680-SYL47	1680-SYL47_D5	1.11	1.01	1.82	1.59
1680-SYL47	1680-SYL47_D6	1.11	0.99	1.75	1.541
1680-SYL47	1680-SYL47_D7	1.04	0.95	1.75	1.463
1680-SYL47	1680-SYL47_D8	1.07	0.95	1.8	1.523
1680-SYL47	1680-SYL47_D9	1.06	0.96	1.76	1.462
1680-SYL47	1680-SYL47_D10	1.12	1.02	1.89	1.711
1680-SYL47	1680-SYL47_D11	0.97	0.87	1.69	1.297
1680-SYL47	1680-SYL47_D12	1.13	1.03	1.89	1.688
1680-SYL47	1680-SYL47_D13	1.03	0.97	1.89	1.559
1680-SYL47	1680-SYL47_D14	1.11	1.01	1.9	1.672
1680-SYL47	1680-SYL47_D15	1.01	0.93	1.8	1.446
1680-SYL47	1680-SYL47_D16	1.02	0.9	1.73	1.383
1680-SYL47	1680-SYL47_D17	1.09	1	1.85	1.594
1680-SYL47	1680-SYL47_D18	1	0.92	1.73	1.379
1680-SYL47	1680-SYL47_D19	1.11	1.03	1.77	1.595
1680-SYL47	1680-SYL47_D20	1.01	0.93	1.75	1.387
1688-SYL55	1688-SYL55_D1	0.88	0.82	1.39	0.999
1688-SYL55	1688-SYL55_D2	0.78	0.72	1.24	0.78
1688-SYL55	1688-SYL55_D3	0.76	0.66	1.21	0.713
1688-SYL55	1688-SYL55_D4	0.78	0.7	1.27	0.757
1688-SYL55	1688-SYL55_D5	0.87	0.8	1.35	0.95
1688-SYL55	1688-SYL55_D6	0.82	0.74	1.32	0.859
1688-SYL55	1688-SYL55_D7	0.82	0.72	1.2	0.773
1688-SYL55	1688-SYL55_D8	0.85	0.78	1.25	0.873
1688-SYL55	1688-SYL55_D9	0.83	0.76	1.25	0.829
1688-SYL55	1688-SYL55_D10	0.83	0.74	1.26	0.849
1688-SYL55	1688-SYL55_D11	0.74	0.67	1.11	0.671
1688-SYL55	1688-SYL55_D12	0.82	0.74	1.25	0.822
1688-SYL55	1688-SYL55_D13	0.78	0.69	1.27	0.793
1688-SYL55	1688-SYL55_D14	0.9	0.84	1.33	0.984
1688-SYL55	1688-SYL55_D15	0.81	0.72	1.21	0.757
1688-SYL55	1688-SYL55_D16	0.87	0.79	1.37	0.97
1688-SYL55	1688-SYL55_D17	0.74	0.65	1.21	0.719
1688-SYL55	1688-SYL55_D18	0.76	0.67	1.14	0.689
1688-SYL55	1688-SYL55_D19	0.83	0.73	1.29	0.831
1688-SYL55	1688-SYL55_D20	0.92	0.87	1.31	0.977
1689-SYL56	1689-SYL56_D1	0.9	0.86	1.55	1.182
1689-SYL56	1689-SYL56_D2	0.88	0.81	1.58	1.131
1689-SYL56	1689-SYL56_D3	0.92	0.85	1.72	1.257
1689-SYL56	1689-SYL56_D4	0.81	0.79	1.45	0.973
1689-SYL56	1689-SYL56_D5	0.9	0.88	1.55	1.12
1689-SYL56	1689-SYL56_D6	0.89	0.82	1.58	1.138
1689-SYL56	1689-SYL56_D7	0.85	0.81	1.56	1.08
1689-SYL56	1689-SYL56_D8	0.86	0.83	1.57	1.1
1689-SYL56	1689-SYL56_D9	0.88	0.83	1.52	1.076
1689-SYL56	1689-SYL56_D10	0.88	0.79	1.52	1.09
1689-SYL56	1689-SYL56_D11	0.86	0.83	1.56	1.112
1689-SYL56	1689-SYL56_D12	0.83	0.82	1.45	0.957
1689-SYL56	1689-SYL56_D13	0.91	0.85	1.66	1.246
1689-SYL56	1689-SYL56_D14	0.85	0.85	1.59	1.123
1689-SYL56	1689-SYL56_D15	0.88	0.85	1.52	1.103
1689-SYL56	1689-SYL56_D16	0.88	0.83	1.52	1.067
1689-SYL56	1689-SYL56_D17	0.83	0.78	1.46	0.998
1689-SYL56	1689-SYL56_D18	0.87	0.81	1.51	1.049
1689-SYL56	1689-SYL56_D19	0.84	0.81	1.56	1.068
1689-SYL56	1689-SYL56_D20	0.83	0.76	1.42	0.96
1696-SYL63	1696-SYL63_D1	0.97	0.87	1.49	1.136
1696-SYL63	1696-SYL63_D2	0.99	0.85	1.53	1.181
1696-SYL63	1696-SYL63_D3	0.87	0.77	1.4	0.971
1696-SYL63	1696-SYL63_D4	0.91	0.82	1.37	0.979
1696-SYL63	1696-SYL63_D5	0.95	0.85	1.47	1.124
1696-SYL63	1696-SYL63_D6	0.9	0.8	1.4	0.972
1696-SYL63	1696-SYL63_D7	0.97	0.87	1.51	1.111
1696-SYL63	1696-SYL63_D8	0.8	0.7	1.24	0.791
1696-SYL63	1696-SYL63_D9	1.01	0.89	1.48	1.169
1696-SYL63	1696-SYL63_D10	0.98	0.88	1.51	1.184
1696-SYL63	1696-SYL63_D11	0.94	0.88	1.46	1.124
1696-SYL63	1696-SYL63_D12	0.9	0.81	1.48	1.028
1696-SYL63	1696-SYL63_D13	0.91	0.81	1.43	1.014
1696-SYL63	1696-SYL63_D14	1	0.89	1.56	1.214
1696-SYL63	1696-SYL63_D15	0.95	0.81	1.34	0.996
1696-SYL63	1696-SYL63_D16	0.93	0.8	1.39	1.003
1696-SYL63	1696-SYL63_D17	0.98	0.82	1.49	1.137
1696-SYL63	1696-SYL63_D18	0.97	0.86	1.49	1.129
1696-SYL63	1696-SYL63_D19	0.99	0.86	1.52	1.207
1696-SYL63	1696-SYL63_D20	0.92	0.84	1.44	1.04
1702-SYL69	1702-SYL69_D1	1.01	0.81	1.51	1.23
1702-SYL69	1702-SYL69_D2	1.11	1	1.56	1.44
1702-SYL69	1702-SYL69_D3	1	0.88	1.54	1.27
1702-SYL69	1702-SYL69_D4	1.02	0.86	1.54	1.28
1702-SYL69	1702-SYL69_D5	1.09	0.97	1.62	1.52
1702-SYL69	1702-SYL69_D6	1.04	0.89	1.53	1.33
1702-SYL69	1702-SYL69_D7	1.11	0.95	1.64	1.48
1702-SYL69	1702-SYL69_D8	1.09	0.97	1.57	1.46
1702-SYL69	1702-SYL69_D9	1.04	0.9	1.61	1.37
1702-SYL69	1702-SYL69_D10	1.02	0.9	1.54	1.29
1702-SYL69	1702-SYL69_D11	1.05	0.9	1.58	1.33
1702-SYL69	1702-SYL69_D12	1.04	0.87	1.53	1.31
1702-SYL69	1702-SYL69_D13	1.03	0.86	1.59	1.33
1702-SYL69	1702-SYL69_D14	1.07	0.94	1.7	1.45
1702-SYL69	1702-SYL69_D15	1.02	0.91	1.57	1.34
1702-SYL69	1702-SYL69_D16	1.07	0.9	1.4	1.26
1702-SYL69	1702-SYL69_D17	1.08	0.88	1.55	1.36
1702-SYL69	1702-SYL69_D18	1.07	0.93	1.61	1.4
1702-SYL69	1702-SYL69_D19	1.07	0.89	1.52	1.28
1702-SYL69	1702-SYL69_D20	0.97	0.81	1.37	1.07
1709-SYL76	1709-SYL76_D1	1.03	0.9	1.81	1.52
1709-SYL76	1709-SYL76_D2	0.96	0.92	1.81	1.432
1709-SYL76	1709-SYL76_D3	1.11	0.97	1.92	1.697
1709-SYL76	1709-SYL76_D4	0.97	0.91	1.76	1.499
1709-SYL76	1709-SYL76_D5	0.99	0.85	1.84	1.475
1709-SYL76	1709-SYL76_D6	1.02	0.93	1.87	1.57
1709-SYL76	1709-SYL76_D7	1.02	0.85	1.81	1.494
1709-SYL76	1709-SYL76_D8	1.01	0.89	1.73	1.417
1709-SYL76	1709-SYL76_D9	1.07	0.94	1.87	1.591
1709-SYL76	1709-SYL76_D10	0.89	0.79	1.76	1.289
1709-SYL76	1709-SYL76_D11	1.03	0.89	1.89	1.584
1709-SYL76	1709-SYL76_D12	1	0.9	1.83	1.484
1709-SYL76	1709-SYL76_D13	0.98	0.87	1.82	1.442
1709-SYL76	1709-SYL76_D14	1.02	0.92	1.85	1.511
1709-SYL76	1709-SYL76_D15	0.97	0.9	1.83	1.437
1709-SYL76	1709-SYL76_D16	1.01	0.89	1.88	1.526
1709-SYL76	1709-SYL76_D17	1.02	0.94	1.83	1.503
1709-SYL76	1709-SYL76_D18	1	0.89	1.77	1.432
1709-SYL76	1709-SYL76_D19	0.99	0.87	1.82	1.455
1709-SYL76	1709-SYL76_D20	0.99	0.88	1.81	1.427
1712-SYL79	1712-SYL79_D1	0.97	0.82	1.77	1.399
1712-SYL79	1712-SYL79_D2	0.95	0.79	1.77	1.371
1712-SYL79	1712-SYL79_D3	0.91	0.83	1.92	1.44
1712-SYL79	1712-SYL79_D4	0.97	0.84	1.75	1.388
1712-SYL79	1712-SYL79_D5	0.99	0.87	1.86	1.52
1712-SYL79	1712-SYL79_D6	0.92	0.82	1.75	1.339
1712-SYL79	1712-SYL79_D7	0.91	0.82	1.7	1.298
1712-SYL79	1712-SYL79_D8	0.9	0.79	1.75	1.342
1712-SYL79	1712-SYL79_D9	0.95	0.82	1.8	1.436
1712-SYL79	1712-SYL79_D10	0.99	0.8	1.8	1.442
1712-SYL79	1712-SYL79_D11	0.92	0.82	1.59	1.251
1712-SYL79	1712-SYL79_D12	0.88	0.82	1.52	1.112
1712-SYL79	1712-SYL79_D13	0.89	0.77	1.62	1.227
1712-SYL79	1712-SYL79_D14	0.92	0.82	1.73	1.344
1712-SYL79	1712-SYL79_D15	0.92	0.82	1.63	1.257
1712-SYL79	1712-SYL79_D16	0.91	0.81	1.64	1.224
1712-SYL79	1712-SYL79_D17	0.95	0.79	1.63	1.274
1712-SYL79	1712-SYL79_D18	1	0.88	1.89	1.556
1712-SYL79	1712-SYL79_D19	0.93	0.82	1.68	1.308
1712-SYL79	1712-SYL79_D20	0.95	0.82	1.66	1.345
1714-SYL81	1714-SYL81_D1	0.91	0.81	1.73	1.275
1714-SYL81	1714-SYL81_D2	0.88	0.81	1.69	1.234
1714-SYL81	1714-SYL81_D3	0.84	0.74	1.58	1.079
1714-SYL81	1714-SYL81_D4	0.94	0.86	1.77	1.333
1714-SYL81	1714-SYL81_D5	0.83	0.74	1.57	1.026
1714-SYL81	1714-SYL81_D6	0.94	0.83	1.7	1.28
1714-SYL81	1714-SYL81_D7	0.89	0.79	1.63	1.144
1714-SYL81	1714-SYL81_D8	0.88	0.8	1.68	1.208
1714-SYL81	1714-SYL81_D9	0.91	0.81	1.76	1.277
1714-SYL81	1714-SYL81_D10	0.83	0.74	1.69	1.097
1714-SYL81	1714-SYL81_D11	0.8	0.7	1.47	0.915
1714-SYL81	1714-SYL81_D12	0.87	0.79	1.59	1.106
1714-SYL81	1714-SYL81_D13	0.86	0.78	1.67	1.155
1714-SYL81	1714-SYL81_D14	0.97	0.85	1.73	1.338
1714-SYL81	1714-SYL81_D15	0.83	0.74	1.55	1
1714-SYL81	1714-SYL81_D16	0.88	0.8	1.67	1.176
1714-SYL81	1714-SYL81_D17	0.86	0.76	1.59	1.093
1714-SYL81	1714-SYL81_D18	0.85	0.76	1.57	1.053
1714-SYL81	1714-SYL81_D19	0.85	0.78	1.67	1.122
1714-SYL81	1714-SYL81_D20	0.87	0.79	1.72	1.231
1718-SYL85	1718-SYL85_D1	0.78	0.66	1.76	1.106
1718-SYL85	1718-SYL85_D2	0.76	0.71	1.77	1.111
1718-SYL85	1718-SYL85_D3	0.81	0.74	1.95	1.312
1718-SYL85	1718-SYL85_D4	0.8	0.71	1.91	1.225
1718-SYL85	1718-SYL85_D5	0.81	0.76	1.94	1.277
1718-SYL85	1718-SYL85_D6	0.79	0.75	1.87	1.208
1718-SYL85	1718-SYL85_D7	0.78	0.74	1.84	1.151
1718-SYL85	1718-SYL85_D8	0.8	0.77	1.88	1.2
1718-SYL85	1718-SYL85_D9	0.8	0.7	1.83	1.138
1718-SYL85	1718-SYL85_D10	0.81	0.72	1.81	1.21
1718-SYL85	1718-SYL85_D11	0.8	0.73	1.92	1.251
1718-SYL85	1718-SYL85_D12	0.77	0.72	1.81	1.118
1718-SYL85	1718-SYL85_D13	0.82	0.73	2.02	1.317
1718-SYL85	1718-SYL85_D14	0.8	0.74	1.84	1.201
1718-SYL85	1718-SYL85_D15	0.81	0.75	1.82	1.189
1718-SYL85	1718-SYL85_D16	0.73	0.68	1.69	1.017
1718-SYL85	1718-SYL85_D17	0.82	0.74	1.94	1.267
1718-SYL85	1718-SYL85_D18	0.77	0.7	1.86	1.156
1718-SYL85	1718-SYL85_D19	0.76	0.69	1.84	1.149
1718-SYL85	1718-SYL85_D20	0.82	0.7	1.94	1.284

## Sheet: Fourier coefficients
Sample	Seed	A2VD	B2VD	C2VD	D2VD	A3VD	B3VD	C3VD	D3VD	A4VD	B4VD	C4VD	D4VD	A5VD	B5VD	C5VD	D5VD	A6VD	B6VD	C6VD	D6VD	A7VD	B7VD	C7VD	D7VD	A8VD	B8VD	C8VD	D8VD	A9VD	B9VD	C9VD	D9VD	A2VL	B2VL	C2VL	D2VL	A3VL	B3VL	C3VL	D3VL	A4VL	B4VL	C4VL	D4VL	A5VL	B5VL	C5VL	D5VL
7-SIW3	7-SIW3_D1	0.0056439	0.000473902	0.0031709	-0.0218771	0.0794682	0.000667494	0.00266205	0.0586234	0.00469935	0.000686316	-0.00080541	0.0044385	0.0173986	0.000377473	-0.0017457	0.0170146	0.00226646	0.000210872	-0.000747342	-0.000630737	0.00604901	-0.000269844	-0.000743975	-0.000142018	0.00118188	0.00031073	0.000516399	0.00187964	0.00358941	-0.000709698	-0.00111293	6.63e-05	0.00587791	-0.00537569	-0.0210735	-0.0300418	0.0865339	0.00128532	0.00489347	0.0493453	0.0070122	-0.00550308	-0.00187999	-0.00461424	0.0233162	0.001474	-0.00324097	0.0142867
7-SIW3	7-SIW3_D2	0.00659929	0.000369363	0.00265815	-0.0140517	0.0726061	-0.00032612	-0.00131262	0.0606985	0.00536346	0.000730472	0.00112021	0.00346138	0.0148463	2.87e-05	0.000746176	0.00786637	0.00340343	0.000339818	-0.000440521	-0.000285768	0.00638602	0.000891682	0.00202015	-0.00191293	0.00200896	0.000116867	0.000434489	0.00257122	0.00439475	0.00122883	-8.24e-05	5.14e-05	0.00557508	-0.0133276	-0.0564688	-0.0184071	0.0832385	0.00080806	0.00546917	0.0556828	0.00628438	-0.0131952	0.00194865	-0.00868527	0.0223641	0.00113301	-0.00260405	0.0117067
7-SIW3	7-SIW3_D3	0.000982741	-0.00111936	-0.00318036	-0.00481015	0.0736748	0.000733898	0.00243304	0.067382	-0.000543955	-0.000287692	0.00242003	0.00637884	0.013868	0.00132888	0.00106973	0.0123537	-0.00151543	0.00046746	0.000599162	-5.74e-05	0.0034771	0.001256	0.00024925	0.00292009	-0.00126931	9.87e-05	-0.00105855	3.97e-05	0.00150209	0.00118499	0.000545306	-0.000664854	0.00555075	-0.00994694	-0.0366087	-0.0211996	0.0857021	0.00150074	0.0101084	0.0493184	0.0056254	-0.00877013	0.00445912	-0.00440286	0.024793	0.00181358	-0.00454431	0.0106803
7-SIW3	7-SIW3_D4	0.00413414	0.00113245	0.00479601	-0.0144861	0.0784397	0.0012796	0.0043259	0.0568717	0.00282718	0.00202274	0.00167658	0.00632349	0.0181949	0.00179713	0.000571323	0.0116589	0.000745386	0.00203844	0.00096556	0.00148939	0.00770807	0.00185537	0.000628848	-0.00124681	7.88e-05	0.0014495	-0.00145095	0.00104313	0.00516424	0.00151626	-0.000243008	-0.000325672	0.00416461	-0.00690821	-0.0239394	-0.0207014	0.0888001	0.00177733	0.00538965	0.0442018	0.00420706	-0.00625448	0.00180396	-0.00543146	0.0266172	0.000256741	-0.00671026	0.00990254
7-SIW3	7-SIW3_D5	-0.00086594	-0.000354494	-0.00214958	0.00161445	0.0750261	-2.6e-05	-0.000395653	0.0629373	-0.00159449	-0.00039323	0.000357656	0.00307293	0.0146339	0.000301608	0.00125076	0.0151942	-0.00140705	-0.000300007	-0.00029871	-0.000628002	0.00329583	0.000265222	-0.000523794	0.00376213	-0.000925357	-0.000225808	0.000320089	-0.000144844	0.000901105	0.00012137	6.4e-05	8.89e-05	0.00349444	-0.00904892	-0.0315905	-0.0122519	0.0839912	-0.000486679	-0.00124551	0.0542695	0.00347951	-0.00748505	0.00453698	-0.00188485	0.0226509	-0.000592806	-0.00180035	0.0131573
7-SIW3	7-SIW3_D6	0.000633155	-0.00174052	-0.00804383	-0.00190303	0.0768665	0.00133064	0.00416732	0.06665	-0.000684389	-0.00125953	0.00299402	0.00520911	0.0149458	0.00197462	0.000742645	0.0154618	-0.00149706	-0.000606823	-0.000736002	0.00114702	0.00385938	0.00185083	0.00104331	0.00207136	-0.00158591	-0.000433881	0.000805749	0.000732828	0.00180722	0.00185634	0.000259495	-0.000951507	0.00376642	-0.00774533	-0.0265717	-0.0182741	0.0874229	0.000503419	0.0028166	0.047478	0.00420578	-0.00770836	0.000980197	-0.00164132	0.0260538	0.00051836	-0.00312235	0.0101729
7-SIW3	7-SIW3_D7	0.00490879	0.00300715	0.0147632	-0.0160982	0.0762804	0.00219039	0.0068432	0.0659245	0.00396109	0.00320637	-0.000972045	0.00132421	0.0163594	0.00278813	0.00164176	0.0104317	0.00206661	0.00194892	4.98e-05	0.00140426	0.00612293	0.00249223	0.000131445	0.0011407	0.000808402	0.0012989	-0.000299616	0.000872108	0.00344584	0.00148329	-0.00135866	0.000770022	0.00531698	-0.0100026	-0.0362089	-0.0209384	0.0856557	0.00150101	0.00994349	0.049604	0.00530635	-0.00854649	0.00476288	-0.00414681	0.02459	0.00152678	-0.00496883	0.0105043
7-SIW3	7-SIW3_D8	0.00474821	-0.00210583	-0.00886205	-0.0150164	0.0708012	-0.000976473	-0.00351851	0.0674045	0.00277804	-0.00240785	0.000497606	0.00900433	0.0103593	-0.000753953	0.00164852	0.017291	-0.000364721	-0.00171314	-0.0003776	0.00240191	0.00130988	-0.000297306	-0.000767327	-0.00146216	-0.000616328	-0.00185632	-0.00130559	-0.000526442	0.000381659	0.000298754	0.00230434	0.000274909	0.00677775	-0.00758502	-0.0305807	-0.0214044	0.0787995	0.000922	0.00481021	0.0636825	0.00662392	-0.00746444	0.002358	-0.00212771	0.0183046	0.00137433	-0.000752819	0.00894661
7-SIW3	7-SIW3_D9	0.00131011	-0.00380072	-0.0163872	-0.00909366	0.0704651	-0.000307233	-0.00208326	0.0690214	-0.000254043	-0.00364014	0.000748898	0.00547362	0.0100073	-0.000681173	-0.000983445	0.0168609	-0.00168917	-0.0018459	0.00205366	0.00083995	-0.000177908	-0.000685994	0.000902984	0.00257976	-0.00203211	-0.000835525	0.000763299	0.000435125	-0.00112383	-0.000512119	-0.000697223	-0.00208974	0.00486507	-0.00805313	-0.0267276	-0.0214083	0.0827877	-0.000526409	-0.000118279	0.049517	0.00665503	-0.00697418	0.0022372	-0.00532808	0.0215058	-0.000545568	-0.00143157	0.0152812
7-SIW3	7-SIW3_D10	0.00553293	-0.00295439	-0.0109573	-0.016327	0.0752441	0.000430728	0.00112846	0.0595391	0.00511654	-0.00226991	0.00443362	0.00138885	0.0160612	0.00189046	0.00366587	0.0119029	0.00295092	-0.00113603	-0.00133514	0.000899664	0.00572948	0.00167292	-0.00141692	0.00105039	0.00152446	-0.000877133	0.00097831	0.00105111	0.00379773	0.000710579	-0.00152619	-0.000989436	0.00420241	-0.0072363	-0.0270776	-0.0199335	0.0858307	0.00138883	0.00598566	0.049201	0.00628257	-0.0066308	0.00235042	-0.00805334	0.0242255	0.00212524	0.000347162	0.0115161
7-SIW3	7-SIW3_D11	0.00383255	0.000916809	0.00589522	-0.0157503	0.0779726	0.000307699	0.0031618	0.0700919	0.00263664	0.00122677	0.000898783	0.00602932	0.0154156	0.00022395	-0.000967353	0.016007	0.00145853	0.000704865	-0.00129968	-0.00150734	0.00461713	-0.000341965	-0.00175696	0.00138909	0.00105657	0.000241774	-0.000737665	0.000632662	0.0026467	-0.000589848	-0.000285209	-0.00162296	0.00647882	-0.00949005	-0.0380598	-0.0254409	0.0830473	-5.01e-05	0.00160403	0.057038	0.00621832	-0.0100507	-0.00394196	-0.0035743	0.0213831	-9.75e-05	-0.00497778	0.0123407
7-SIW3	7-SIW3_D12	0.00251013	-0.00302472	-0.0103471	-0.00810492	0.0760833	0.000940716	0.00388356	0.062276	0.00172217	-0.00255736	0.00163217	0.00301858	0.0151907	0.000819677	-0.00145976	0.0156335	0.000965049	-0.00176037	-0.000436288	-0.00093513	0.00386923	0.000369899	0.000390963	0.00263993	0.000891157	-0.0014957	-0.000457623	0.000299336	0.00120063	0.000395451	-0.000134431	0.00114003	0.00537553	-0.00700802	-0.026179	-0.0264519	0.0870563	-0.000253292	-0.000328392	0.0495984	0.0064302	-0.00656121	0.0012445	-0.0060965	0.024377	-0.000206153	-0.00187275	0.012851
7-SIW3	7-SIW3_D13	0.00429231	-0.00212902	-0.00980231	-0.0146594	0.078574	-0.00112787	-0.00416447	0.0614323	0.00315819	-0.0025633	-0.00100017	0.00397052	0.0171984	-0.00112483	0.00073473	0.0148792	0.000763235	-0.00131883	0.00184115	0.00289786	0.00516647	-0.000696096	5.4e-05	0.00389649	-0.000144176	-0.000633349	-0.000151433	0.000266815	0.00224757	-0.000719641	-0.000402868	0.000363369	0.00507174	-0.0100836	-0.0362962	-0.0174498	0.0862296	0.000936759	0.000459315	0.0486902	0.00476284	-0.00941064	0.00184791	-0.00453906	0.0249764	-4.82e-05	-0.00551473	0.0136988
7-SIW3	7-SIW3_D14	0.00621043	-0.00292629	-0.0115284	-0.0213589	0.0757246	0.000130638	0.000513525	0.0664585	0.00494967	-0.00324215	-0.000192471	0.00372741	0.0151057	3.56e-05	-0.00126536	0.0130479	0.00202153	-0.00244674	-1.53e-05	0.00277058	0.00446274	3.8e-05	0.00100012	0.00249403	0.000563031	-0.00129525	0.00212526	0.000783402	0.00190627	0.000848854	0.00172361	0.000847006	0.00720231	-0.00443866	-0.016796	-0.0260133	0.084076	0.00117127	0.00293185	0.0569905	0.00762875	-0.00576311	-0.00619021	-0.00495689	0.0214337	0.000919548	-0.00250435	0.0139806
7-SIW3	7-SIW3_D15	0.00390109	-0.000975819	-0.00300362	-0.0121442	0.0779356	-0.000785526	-0.00270637	0.0551736	0.00315076	-0.00161783	-0.00175572	0.0027337	0.0178696	-0.000608978	0.0017787	0.0126853	0.00196336	-0.000587326	0.00338479	-0.000452329	0.00573155	0.000423071	0.00199207	0.00437948	0.00115636	0.000182186	8.59e-05	0.00153345	0.0025909	0.000803131	0.000641909	-6.69e-05	0.00402166	-0.0109209	-0.0369272	-0.0176717	0.0837222	-0.000375728	0.00213517	0.0504982	0.00555362	-0.00978058	0.00279236	-0.00767204	0.0225638	-0.000456519	-0.00387646	0.0136585
7-SIW3	7-SIW3_D16	0.00427656	-0.000800385	-0.00178762	-0.01371	0.0773769	0.0002714	0.000590352	0.0498997	0.00330919	-0.000286071	0.00204606	0.0033289	0.017639	0.000433291	-0.000235332	0.0156038	0.00160945	0.00047276	0.0012844	-0.000538422	0.00595828	0.000191822	-0.000994458	0.00128993	0.00118689	0.000572161	6.93e-05	0.000753406	0.00325534	-0.000196931	-0.000595818	0.000886135	0.00113463	-0.0104468	-0.0281308	-0.0114311	0.0852781	0.000425384	0.00597345	0.0473339	0.00425438	-0.00930626	-0.000652559	-0.00908005	0.0253858	0.00120068	0.00042333	0.00959929
7-SIW3	7-SIW3_D17	-0.00306336	-0.00481289	-0.0225659	0.000117271	0.0705072	0.000132881	-0.000305429	0.0749984	-0.00421671	-0.00498651	0.00248556	0.00813204	0.00961033	-0.000657967	-0.00112642	0.0157554	-0.00362151	-0.00334498	-8.06e-05	-0.00198835	-6.41e-06	-0.00160374	-0.00183881	0.00238644	-0.00199761	-0.00256508	0.000824834	-0.00130673	-0.00067244	-0.00168166	-0.000272054	-0.00271359	0.00326125	-0.00732855	-0.0308835	-0.0131501	0.0840668	-5.76e-05	0.00185472	0.0570509	0.00373585	-0.00632598	0.00647318	-0.0042525	0.0224308	-0.000591347	-0.00210383	0.0114307
7-SIW3	7-SIW3_D18	0.00258972	-0.00263868	-0.00945656	-0.00693619	0.0743791	-0.000349368	-0.0013	0.0624673	0.00200473	-0.00183406	0.00290285	0.00100218	0.01452	-0.000482236	-0.000121543	0.0138809	0.000751965	-0.000801616	-0.000277481	0.00217543	0.00361443	7.64e-05	0.00162904	0.00338156	-0.000250572	-0.000133785	0.00189707	0.00102057	0.00114718	0.000214217	-0.000572243	0.00064637	0.00392289	-0.0077965	-0.0319982	-0.0128629	0.0846481	0.000270302	0.00392308	0.054414	0.00481591	-0.00740999	0.00203527	-0.00682959	0.0222594	1.84e-05	-0.00506705	0.0152958
7-SIW3	7-SIW3_D19	0.00426798	-0.0014121	-0.00398053	-0.0127315	0.0779574	0.000821856	0.00265187	0.0611184	0.0029674	-0.001224	-0.000151802	0.00370569	0.0166196	0.000860394	0.000440141	0.0147976	0.000815796	-0.00046175	0.00177585	0.00237232	0.00490369	0.000503169	-0.000825641	0.00317634	-0.000546354	0.000192534	0.000573444	0.00212494	0.0022506	-7.63e-05	-0.000558675	-0.000298243	0.00344517	-0.00658094	-0.0265904	-0.0151469	0.0862937	6.08e-05	-0.000395046	0.0535874	0.00431952	-0.0072607	-0.00200448	-0.00667135	0.0239416	-0.000530578	-0.00416402	0.0121116
7-SIW3	7-SIW3_D20	0.00530794	-0.00206206	-0.00880886	-0.0213576	0.0793795	-0.000198045	-0.00126424	0.0545537	0.00521693	-0.00280882	-0.00300754	0.00136894	0.0173407	-0.000628975	-0.00204807	0.0189504	0.00230325	-0.00224809	0.000569507	0.00266416	0.00481877	-0.00049304	0.000318581	0.00283284	0.000303363	-0.00165031	-0.000249794	0.00381185	0.00152301	-0.000217139	0.000381955	0.00235331	0.00568178	-0.00644923	-0.0229361	-0.0248689	0.0871541	0.000682923	0.0065932	0.0486012	0.00757183	-0.00475489	0.00451972	-0.010121	0.0240682	0.00126563	-0.00159871	0.0164917
72-IBE4	72-IBE4_D1	0.0156622	0.00386617	0.0050402	-0.0218266	0.0522963	-0.00821223	-0.0155132	0.074982	0.0125755	0.00492673	0.00223231	-0.000907899	0.000152917	-0.0105597	-0.00273894	0.0036035	0.00786745	0.00324078	-0.00225711	0.00191758	-0.00128184	-0.00831196	0.000877038	-0.00531135	0.00461138	-4.29e-05	-0.00239922	3.26e-05	0.00133837	-0.00482834	0.000482529	-0.00164327	0.00454246	-0.0143123	-0.060653	-0.0228565	0.0692197	-0.00455467	-0.00312921	0.063317	0.00794771	-0.0158924	-6.65e-05	-0.0170727	0.0133094	-0.00337943	-0.00324849	0.00792006
72-IBE4	72-IBE4_D2	0.0178491	0.00398652	0.0056596	-0.0429558	0.0567014	-0.000443689	0.00244491	0.0599883	0.0164588	0.0041616	0.00128158	-0.00404107	0.00725366	-0.00141323	-0.00247886	-0.000883788	0.0104568	0.00283075	-0.00177053	0.00134207	0.00515047	-0.00251496	-0.000110104	-0.00445785	0.00492355	0.00154942	-0.000535965	0.00193583	0.00645568	-0.00199648	0.000348392	-0.00211923	0.0104628	-0.019963	-0.0659837	-0.0249446	0.064299	-0.00592998	-0.00765769	0.0445564	0.0132533	-0.0162867	0.00926003	-0.0137121	0.0138593	-0.00665173	-0.00760473	0.00190485
72-IBE4	72-IBE4_D3	0.0113491	0.000592173	0.00534611	-0.0248776	0.0515603	-0.00410006	-0.00680027	0.0801569	0.0109779	-1.59e-05	-0.00183825	0.000857394	-0.00367959	-0.00528771	-0.000199354	0.0109813	0.00801032	0.000264999	0.00101655	0.000702324	-0.00601636	-0.00366496	0.00279385	-0.00527458	0.00610828	0.00134242	0.0019919	-0.000383969	-0.00159452	-0.00188011	0.00167065	-0.00517667	0.00569505	-0.0147296	-0.0568488	-0.0307598	0.0686433	-0.000676083	0.00640678	0.0602792	0.00855246	-0.0147832	0.00297128	-0.010485	0.011819	0.000810817	0.0029312	0.0078108
72-IBE4	72-IBE4_D4	0.0208696	-0.00372125	-0.0163509	-0.0308447	0.0476838	-0.00515178	-0.0137427	0.067515	0.0145595	-0.00717129	-0.00531721	0.00284482	0.00197639	-0.00593715	-0.00296942	-0.000553187	0.00469825	-0.00733399	0.000257272	0.00611225	0.00507679	-0.00343148	0.00114104	-0.00835764	-0.00219898	-0.00676704	-0.000471744	0.00355452	0.00889443	-0.000628932	0.00127781	-0.00233597	0.0134975	-0.0141537	-0.0628324	-0.0155068	0.0682223	-0.00746606	-0.011318	0.0512784	0.00761057	-0.00912364	0.01911	0.00132251	0.0175971	-0.0101591	-0.0104962	0.000864718
72-IBE4	72-IBE4_D5	0.0125901	-0.000839017	-0.00461519	-0.0470921	0.0480884	-0.000377713	0.00180839	0.0644658	0.0115951	0.000981534	0.00655436	-0.00103237	-0.00222308	0.00175206	0.00381034	0.00111145	0.00582115	0.00299755	0.00390908	-0.0012325	-0.00311317	0.00319779	0.00373835	-0.00911008	0.00189381	0.00346229	0.00246312	-0.0015281	-0.00107095	0.00403165	0.00138435	-0.00233496	0.0154285	-0.0168302	-0.063944	-0.0334495	0.0643839	-0.00424346	-0.00858123	0.057276	0.0147397	-0.0162607	0.0059473	-0.00592912	0.00948253	-0.00472314	-0.00779075	0.00974205
72-IBE4	72-IBE4_D6	0.0131112	-0.00142779	-0.00913007	-0.0263491	0.0604902	-0.0017189	-0.00399719	0.0684547	0.0116949	-0.0016197	0.000891915	-0.000573712	0.00412817	-0.00259401	-0.00183468	0.0114995	0.00847786	-0.00119735	-0.00212839	8.14e-05	-0.00275232	-0.00302641	-0.00132162	0.000968625	0.00536095	-0.00160728	-0.00102873	0.00180698	-0.00247676	-0.00261821	0.000202956	-0.000414318	0.00559652	-0.015455	-0.060238	-0.0218725	0.0722978	-0.00324611	-0.00682091	0.057723	0.00766443	-0.0166132	-0.000403592	-0.00811153	0.0150111	-0.00415316	-0.00463497	0.0109112
72-IBE4	72-IBE4_D7	0.0104267	0.00166558	0.00481232	-0.0284803	0.0539682	-0.00278047	-0.00920603	0.0797188	0.00757722	0.00103541	-0.00272073	0.00363451	-0.000547829	-0.00277753	0.00151798	0.00623272	0.0026595	0.000989514	0.00190071	0.000660673	-0.00363085	-0.001201	0.00152902	-0.00342453	-0.00080286	0.000323853	-0.0013904	0.00265056	-0.00234138	-0.000198941	0.000987527	0.000102653	0.0110341	-0.0134587	-0.0491481	-0.0226041	0.0724257	-0.000172899	0.00229804	0.0565245	0.012795	-0.014837	-0.00128135	-0.00811349	0.013277	0.000776191	0.00104733	0.0161699
72-IBE4	72-IBE4_D8	0.0181263	0.00204524	0.00245262	-0.0373195	0.0514757	0.00280229	0.00664031	0.0632611	0.0174645	0.00341974	0.00260009	-0.00401874	0.00310648	0.00270256	-6.67e-05	0.00159931	0.011535	0.00293243	-0.00237313	0.00225387	0.00189336	0.000457392	-0.00173896	-0.00393894	0.00602567	0.00212828	0.000431953	0.00160285	0.00414467	-0.00154492	-0.00225952	-0.00241761	0.0140437	-0.0170547	-0.0573423	-0.0456385	0.0684675	-0.00433875	-0.00510521	0.0409001	0.0171708	-0.0144712	0.000658929	-0.0124116	0.0148485	-0.00447534	-0.00874332	0.00696608
72-IBE4	72-IBE4_D9	0.0204015	-0.00124871	-0.000221384	-0.0487048	0.0577491	0.00413366	0.00883373	0.0671791	0.0194819	-0.00216407	-0.00525787	-0.00745699	0.00409167	0.00333426	-0.00289608	0.000908339	0.013724	-0.00278657	-0.00114916	0.00106745	0.000368266	0.00133485	-0.00233401	-0.00453005	0.00843958	-0.00190535	-0.000688366	0.00101132	0.00154849	-0.00042145	-0.0016107	-0.00231287	0.0165019	-0.0134101	-0.0599976	-0.0586858	0.0692913	-0.00217086	-0.00136326	0.0509411	0.0175205	-0.0139012	0.000618892	-0.0126943	0.0135968	-0.00111013	-0.010055	0.00532457
72-IBE4	72-IBE4_D10	0.0118184	-0.000344717	0.00830445	-0.0214387	0.0597186	-0.0015052	-0.00936392	0.0762732	0.0127745	-0.00281435	-0.00908747	-0.0104724	0.00276942	-0.00123966	0.00524467	0.0069094	0.0112799	-0.00334772	0.000155773	-0.00162929	-0.00228071	0.000227685	0.00103209	-0.00463717	0.00884555	-0.002764	-0.000703517	-5.77e-05	-0.000978689	0.000318722	-0.000136104	-0.00191763	0.00879142	-0.0101619	-0.0356258	-0.0286311	0.0766414	0.000873876	0.00872293	0.0593016	0.0112559	-0.0102678	-0.000740851	-0.0125988	0.0164447	0.00237666	0.00168002	0.0109535
72-IBE4	72-IBE4_D11	0.0214298	-0.000166094	0.00228936	-0.0284071	0.0550682	0.00500081	0.000902277	0.0753577	0.0126408	-0.000602453	0.00626133	0.0109904	0.0050782	0.00563449	-0.000165537	0.00559515	0.00032646	-0.000862162	0.000257371	0.0105625	0.00470681	0.0034743	-0.00258388	-0.00562959	-0.00624081	-0.000365521	6.74e-05	0.00251303	0.00650626	0.000647169	-0.00354942	0.000425663	0.0170533	-0.0118944	-0.0514423	-0.0143304	0.0717324	-0.00608624	-0.00850127	0.0488522	0.0104441	-0.00751056	0.00941061	0.00159555	0.0192964	-0.0101047	-0.00854421	0.00254062
72-IBE4	72-IBE4_D12	0.0231914	0.00381666	0.01356	-0.0373921	0.0516695	-0.0012478	-9.96e-05	0.0751611	0.0154991	0.00370713	-0.0046751	0.00722888	0.00146976	-0.00282839	-0.00167652	0.00369293	0.00444948	0.00149912	-0.00221344	0.00896113	0.000658452	-0.00197568	0.00176502	-0.00476731	-0.00225412	-1.65e-05	-0.000584436	0.00330073	0.00289146	-0.000343013	0.000801689	-3.21e-06	0.0182465	-0.0139679	-0.0555756	-0.0382233	0.06465	-0.00481364	-0.0110272	0.0594709	0.0129773	-0.0159538	0.00427202	0.00146381	0.0132357	-0.00519433	-0.00860391	-0.000641804
72-IBE4	72-IBE4_D13	0.0221959	-0.000173535	-8.75e-05	-0.0373405	0.0538646	-0.00075321	-0.003237	0.0716778	0.0157002	0.000559711	0.00297801	0.00671786	0.00209424	0.000338309	0.00271276	0.00591445	0.00503804	0.000541988	-0.00113519	0.0100004	-0.000198903	0.000785155	-0.000197856	-0.00325823	-0.00140027	0.000208978	0.00120274	0.00396698	0.0011639	0.000840758	-0.000857801	0.000759588	0.0139253	-0.0157026	-0.063298	-0.0395619	0.0695741	-0.00636287	-0.0111988	0.053507	0.0117749	-0.0139166	0.00962565	-0.00110564	0.0174258	-0.00746441	-0.00960953	0.00365608
72-IBE4	72-IBE4_D14	0.00497981	-0.0010996	-0.00750662	-0.0481234	0.0534412	-0.00412797	-0.0061136	0.0596568	0.00704072	-0.00236614	0.000310757	-0.00786948	0.0030746	-0.00473742	0.00101691	-0.00360121	0.00499546	-0.00129176	0.00148109	-0.00503602	0.00197244	-0.00251592	0.00356571	-0.00916246	0.00371653	-0.000409616	0.000995155	-0.00482541	0.00461691	0.000284823	0.0029125	-0.00479098	0.0115605	-0.0158567	-0.0640558	-0.0296199	0.0658191	0.000651986	-0.00252716	0.0680532	0.00869305	-0.0181115	0.00277318	0.000523307	0.0111024	0.00183826	-0.000189882	0.00642656
72-IBE4	72-IBE4_D15	0.00922881	0.00151672	0.00619439	-0.0363428	0.0637973	0.00331417	0.0095122	0.0592219	0.00954017	0.00315479	0.00397238	-0.00469752	0.0104278	0.00457879	0.00139091	0.00244738	0.00618821	0.00277188	-0.000128948	0.00030214	0.00492845	0.00351604	-7.98e-05	-0.00377634	0.0043805	0.00184651	-9.26e-05	-0.00256056	0.00487201	0.00234708	-0.000124628	-0.00191239	0.00319843	-0.0213698	-0.0629548	-0.0317304	0.0752288	-0.00259174	-0.00704761	0.0335722	0.00822454	-0.0201308	0.00196343	-0.0134489	0.0207987	-0.000521812	-0.00342752	0.00579772
72-IBE4	72-IBE4_D16	0.0145008	-0.000488973	0.00106159	-0.0387381	0.0641862	0.00210925	0.00566736	0.0623353	0.0145579	-0.00021607	0.000329443	-0.00514073	0.00979761	0.00332445	0.00374778	0.00400537	0.0107865	0.000370054	0.00137665	-0.000103735	0.00308459	0.00271993	-0.000476406	0.000652154	0.0070018	0.00139886	0.00222707	0.00115759	0.00202326	0.00159477	-0.000217627	-0.000557161	0.00707661	-0.0150768	-0.0482843	-0.0402154	0.0750599	9.09e-05	0.00790729	0.0431403	0.0116906	-0.0169207	-0.00234077	-0.0147858	0.0190618	0.00282196	0.00305168	0.00475454
72-IBE4	72-IBE4_D17	0.0104227	-0.00338235	-0.0133703	-0.0393944	0.0605487	-0.00382049	-0.00550756	0.0675718	0.0099665	-0.00358842	0.00500167	-0.00391649	0.00607555	-0.00392988	6.19e-05	0.00405969	0.00645989	-0.00265851	-0.000161195	0.00024117	0.0023197	-0.00292758	0.00199443	-0.00658743	0.00379501	-0.00244514	0.00139076	-0.00115308	0.00410717	-0.00144957	0.00107856	-0.00367738	0.0152225	-0.0162368	-0.0626898	-0.0447847	0.0728799	-0.00355281	-0.00531428	0.0503142	0.0149411	-0.0153148	0.00544709	-0.0104432	0.0179905	-0.00154544	-0.00312161	0.00155837
72-IBE4	72-IBE4_D18	0.0284772	0.00232434	0.0048973	-0.0479791	0.0492911	-0.00103881	-0.00226566	0.0658299	0.0185507	0.00152888	-0.0019964	0.0111772	0.00182096	-0.000685574	-0.00111714	0.00226131	0.00468262	-0.00108498	-0.00373516	0.00614881	0.00414145	0.000940989	0.00157033	-0.00719619	-0.00230022	-0.00290843	-0.00174169	0.00202822	0.00771131	0.00217584	0.000467467	-0.00295022	0.01811	-0.013572	-0.0811657	-0.0640729	0.0618053	-0.0112573	-0.023648	0.0652529	0.012733	-0.0166905	0.00578518	0.00582979	0.0104159	-0.00975217	-0.00615285	0.00190683
72-IBE4	72-IBE4_D19	0.0123912	-0.00100994	0.000760617	-0.0202294	0.0583596	0.000955275	0.00152407	0.0776802	0.00892031	-0.00186344	-0.00303967	0.00261431	0.00361673	0.000412082	-8.77e-05	0.00706791	0.00358893	-0.00190872	-0.000856572	0.00608903	-0.000764114	-0.00136081	-0.00410916	-0.00189472	-3.49e-05	-0.00120438	0.0010444	0.00131403	0.000973862	-0.00304559	-0.00260123	-0.00193021	0.00828297	-0.0201008	-0.0751926	-0.00279592	0.0652844	-0.00425498	-0.0114492	0.0615104	0.00682419	-0.0181572	0.00790667	-0.00208193	0.0150076	-0.00688902	-0.00658071	0.00341079
72-IBE4	72-IBE4_D20	0.0158713	0.00206016	0.00957594	-0.0277375	0.0637768	0.00201555	0.003571	0.0745947	0.0130713	0.00144052	-0.000949361	0.0030847	0.00478904	0.00225199	-0.000554275	0.0122358	0.00772041	0.000434944	0.00126447	0.00531689	-0.00215531	0.00269267	0.00156798	-0.00101476	0.00368337	-0.000321336	-0.00138924	0.0027561	-0.00148628	0.0027537	-0.00103017	-0.00198755	0.013759	-0.0189271	-0.0688325	-0.0266301	0.071561	0.00156327	0.00320503	0.0604853	0.0119378	-0.0207013	-0.00167359	-0.00250085	0.0159116	0.00305904	-0.00136929	0.0095309
76-BFE1	76-BFE1_D1	-0.00145704	-0.000262226	-0.00345808	-0.00255033	0.0735249	0.000206285	-0.00112563	0.0585601	-0.0020792	-0.00214136	-0.00733682	0.00549265	0.0130241	-0.00177621	-0.00526955	0.0176638	-0.00313636	-0.0031265	-0.001289	0.00327657	0.000959495	-0.00247855	-0.000444561	0.00555063	-0.00297855	-0.00162747	0.00350389	0.000471245	-0.000925705	-0.00215011	0.000699896	-0.00121981	0.00114947	-0.00962534	-0.0245732	-0.00984235	0.0798139	2.72e-05	6.29e-05	0.0469156	0.00036128	-0.00762893	0.00929674	0.000278706	0.0220378	-0.000574774	-0.00157162	0.0094418
76-BFE1	76-BFE1_D2	0.00554807	0.00357943	0.0144405	-0.0131733	0.0748664	0.000324122	0.00216135	0.0473151	0.00462763	0.00554018	0.00642493	0.00150725	0.0159873	0.00215724	0.0044461	0.0191962	0.00266494	0.00441958	-0.00166475	0.000832235	0.00273984	0.00139669	-0.00351741	0.00569278	0.00239725	0.00301734	-0.000145637	-0.00124025	-0.000470839	-0.000477062	-0.00101566	0.00163125	-3.03e-05	-0.00758228	0.00406099	0.00123347	0.0789106	0.00102123	-0.0019536	0.0408912	0.0039662	-0.00155338	0.00500148	-0.0147247	0.0199752	0.0021712	0.00490624	0.0127022
76-BFE1	76-BFE1_D3	-0.000435283	0.00645202	0.0266795	-0.0117208	0.0663551	-0.000296454	0.000999629	0.0670067	-0.00132372	0.00428261	-0.00539315	0.0082413	0.00617103	-0.000298675	-0.000355943	0.0237064	-0.00247951	0.000122218	-0.00492704	0.00106099	-0.00420951	0.000705287	0.00145004	0.0039618	-0.00102601	-0.000784574	-0.000752284	-0.00247745	-0.00368528	0.000844822	-0.000231241	-0.00358876	0.00165961	-0.00581519	-0.0101694	-0.00830292	0.076586	0.00079102	0.000883765	0.0499138	0.00136327	-0.00318727	0.0041539	0.00135383	0.0177358	-0.000376851	-0.002497	0.0153303
76-BFE1	76-BFE1_D4	0.00472575	0.00125429	0.00324229	-0.0224286	0.081221	-0.000139971	-0.00195637	0.0453573	0.00596694	0.00125251	0.000737827	-0.000989182	0.0204484	-0.000723464	-0.00102932	0.0183592	0.0026713	0.00122649	0.000306448	0.00452011	0.00552939	-0.00150811	-0.00257078	0.00858307	0.000436041	0.000607762	-0.00111761	0.00223987	0.00118325	-0.00162548	0.000834555	0.00245177	0.0018795	-0.00497361	-0.00709767	-0.00968986	0.0816784	4.42e-05	-0.00252867	0.0462926	0.00366296	-0.00493137	-0.00108415	-0.00692576	0.0225267	0.000396678	0.00227592	0.0127119
76-BFE1	76-BFE1_D5	0.00520876	0.00117262	0.00410004	-0.0254152	0.0776309	-0.00244398	-0.00812765	0.0512695	0.00596414	-0.00108607	-0.00466208	0.00172721	0.0170609	-0.00237992	0.00330701	0.0166134	0.00269763	-0.00197713	0.000337829	0.00368426	0.00431562	-8.58e-05	0.00351839	0.00475012	0.00103783	-0.00122732	0.00173508	0.00191216	0.00126994	0.000848934	0.000710252	0.000895445	0.00154399	-0.00798491	-0.0132951	-0.0199231	0.08089	-0.00228483	-0.00796929	0.0435381	0.00404086	-0.00808788	-0.0069046	-0.00521561	0.0223841	-0.00431828	-0.00320033	0.0102858
76-BFE1	76-BFE1_D6	0.00319656	-0.00173628	-0.00724115	-0.0203013	0.0810048	-0.00105345	-0.00380568	0.046601	0.00464847	-0.00310882	-0.00360725	-0.0021097	0.0192834	-0.00117092	0.000382047	0.0197033	0.00244627	-0.0022472	0.00159646	0.00198196	0.00489026	-0.00113251	-0.00080256	0.00557897	0.00140661	-0.00148433	0.000205382	-0.000597897	0.00157501	-0.0012237	0.000570772	8.09e-05	0.000403996	-0.00347128	-0.00298044	-0.00846866	0.0819133	0.00196706	0.00511456	0.0350975	0.00239238	-0.0020196	0.00784522	-0.00745495	0.024022	0.00299571	0.00144806	0.00909154
76-BFE1	76-BFE1_D7	-0.00293773	-0.000384851	-0.00631478	-0.0124689	0.067536	-0.00158315	-0.00913793	0.0584554	-0.00396155	-0.00286986	-0.00808043	0.00952346	0.00814411	-0.00322127	-0.00323771	0.0207566	-0.00621267	-0.00258666	0.00202709	0.0049491	-0.00299792	-0.00249478	0.000125097	0.00634145	-0.00544775	-0.00101756	0.000754436	0.000515935	-0.00361723	-0.00151929	0.000833404	-0.00130471	-0.00462177	-0.0132147	-0.0380901	0.00441803	0.0728646	-0.000770787	-0.00443151	0.0472545	-0.0052768	-0.0120541	0.00259105	0.00276769	0.0161228	-0.00143598	-0.000180159	0.0124459
76-BFE1	76-BFE1_D8	-0.000899334	0.0026274	0.00448894	-0.00475294	0.0663279	0.00200278	0.00237609	0.0480944	0.000888505	0.000495847	-0.00655179	-0.00290918	0.0144343	0.00146965	-0.00234551	0.00716008	0.000902971	-0.0016661	-0.00282383	0.00176882	0.00631181	0.00010161	-0.00190817	0.001141	0.000634259	-0.00252212	-0.00192019	-0.000402356	0.00368465	-0.000258326	8.45e-05	0.00201511	-0.00397115	-0.00961978	-0.0173517	-0.000159621	0.0716082	-0.00289013	-0.006816	0.0439818	-0.00221864	-0.00995835	-0.00197181	-0.00153842	0.0188678	-0.00562687	-0.00690234	0.00781899
76-BFE1	76-BFE1_D9	0.00402432	-0.000990629	-0.00823445	-0.0145754	0.077089	0.000223799	-0.00449543	0.0454969	0.00306936	-0.0027329	-0.00502645	0.00874042	0.0169014	-0.000287308	6.61e-06	0.019298	-0.00162284	-0.00274892	0.000223209	0.00823138	0.00331325	0.000434146	0.00193352	0.00452859	-0.00290629	-0.00147419	0.0021934	0.00109379	0.000981308	0.00112591	0.00159151	-0.00146856	-0.00166931	-0.0114981	-0.039707	-0.00309701	0.0809792	-0.00235684	-0.00824276	0.0497291	7.69e-05	-0.00965292	0.00705636	0.00260272	0.0218397	-0.00104085	0.00413432	0.0127973
76-BFE1	76-BFE1_D10	0.00496081	-0.00122821	-0.00367353	-0.0191372	0.080037	9.86e-05	0.00130473	0.0626697	0.00338382	-0.00112327	0.00196526	0.00935619	0.0151947	0.000478821	0.000928545	0.0226506	0.000906018	-0.00111285	-0.00107942	0.00112231	0.00204946	0.000266	-0.000700445	0.00512682	0.000555283	-0.00154083	-0.000780353	0.000838978	-0.000346536	0.000150095	-0.000280672	-0.0003554	0.00227765	-0.00952156	-0.0437649	-0.0181372	0.0855439	-0.000765469	-0.00124061	0.0567399	0.00313652	-0.00895282	0.00317449	-0.00176882	0.0221581	-3.96e-05	0.00168376	0.0167812
76-BFE1	76-BFE1_D11	0.00246815	-0.000203992	-0.00459512	-0.0188807	0.0758955	-0.00108264	-0.00557221	0.0551647	0.000988057	-0.000365221	0.00135615	0.0102694	0.0147371	0.000386317	0.00518173	0.019683	-0.00195313	0.000970689	0.0015411	0.00273505	0.0023701	0.00187318	0.000506301	0.00506269	-0.00181752	0.000557193	-0.00149322	2.21e-05	0.000547667	0.001442	-0.000701906	-0.00171381	0.00160978	-0.00612524	-0.0139459	-0.0140908	0.0823466	-0.00219618	-0.00320392	0.0498499	0.00216486	-0.00633162	-0.00228471	0.00178834	0.0223693	-0.00110682	-0.000532399	0.013032
76-BFE1	76-BFE1_D12	0.00630524	-0.00796141	-0.0248904	-0.0284048	0.0753721	-0.00138519	-0.00296165	0.0436457	0.00808823	-0.0084385	-0.00128614	-0.000598598	0.017508	-0.000264729	0.00215795	0.0161211	0.00435212	-0.00468684	0.00335906	0.00164871	0.00445591	-0.000208307	-0.000634564	0.00442757	0.00282816	-0.00221017	0.00273069	-0.000267174	0.00173775	-0.000658063	0.000554751	0.000571193	0.00300358	-0.0106682	-0.0284553	-0.0183995	0.0817858	-0.00127476	-0.00145623	0.038353	0.00546519	-0.00893569	0.00346038	-0.00533163	0.024667	-0.000640823	0.000189801	0.00891342
76-BFE1	76-BFE1_D13	0.00402675	-0.00314684	-0.00880841	-0.0170429	0.0700619	-0.00114291	-0.00284275	0.0582066	0.00438581	-0.00516371	-0.00640583	0.000263542	0.0121954	-0.00243719	-0.00350508	0.0127358	0.00328101	-0.00556605	-0.0024041	-0.00118055	0.00264985	-0.00222373	0.000770804	0.000737442	0.0032151	-0.00384561	0.00276273	-0.00202234	0.00167554	-0.00104431	0.000951027	-0.00229565	-0.00264708	-0.00881027	-0.0240909	0.00252898	0.0785729	-0.00236036	-0.00586251	0.0531362	-0.00022963	-0.0070891	0.00241835	-0.00683617	0.0193799	-0.00292211	-0.00370872	0.00900942
76-BFE1	76-BFE1_D14	0.00421073	0.000844799	0.000933202	-0.0179148	0.0696591	-0.000265502	-0.00357379	0.0550825	0.00499221	0.000290253	-0.00160432	0.00337605	0.00935371	-0.000898561	-0.000758674	0.0238866	0.00206377	-0.000748715	-0.00242894	0.00529951	-0.00342933	-5.65e-05	0.00207378	0.00703993	0.00031863	-0.0010035	-0.000137274	0.00220612	-0.00471781	0.000573105	0.000260966	-0.00155175	0.00851601	-0.00723954	-0.0207885	-0.0214645	0.0726299	0.00137568	0.00149627	0.0601395	0.00803109	-0.00820352	-0.00357464	-0.00247615	0.0144719	-0.000100061	-0.00538523	0.0134935
76-BFE1	76-BFE1_D15	-0.00259975	-4.59e-05	-0.00322278	0.00161098	0.0679138	0.002499	0.00516041	0.0600074	-0.00463548	0.000582971	0.000621773	0.0103353	0.00880515	0.00279933	0.000138584	0.018737	-0.00515428	0.00144573	0.00203318	0.00280884	-0.000877114	0.00243959	0.00199878	0.00186061	-0.00336177	0.00177411	0.00115854	-0.000977446	-0.000791773	0.00139786	-0.00211795	-0.00341107	-0.00281472	-0.00726963	-0.0213155	0.013853	0.0752409	-0.00101992	-0.0104669	0.0523712	-0.00512041	-0.00583139	0.00411597	0.00755215	0.0166857	-0.00292272	-0.00346244	0.0147502
76-BFE1	76-BFE1_D16	0.0027639	0.000366081	0.00282143	-0.0128132	0.0719045	0.00225877	0.00800513	0.0539125	0.00150272	0.00071796	-0.000574503	0.00763861	0.0140793	0.000517768	-0.00658296	0.0119836	-0.000611106	-0.00145881	-0.00504649	0.00177189	0.00406734	-0.00221463	-0.00279054	0.00188399	-0.00149325	-0.00269238	-0.00233444	0.00290243	0.00158224	-0.00248848	-0.000199306	0.000198411	0.00279355	-0.0094607	-0.0233522	-0.00809569	0.0785597	-0.00108779	-0.00785863	0.047015	0.00148563	-0.00844635	0.000988249	0.00233413	0.0211341	-0.00206316	-0.00189098	0.00813217
76-BFE1	76-BFE1_D17	0.0013858	0.00458166	0.0173795	-0.0213688	0.0722625	0.00422604	0.0153687	0.0534226	0.00190004	0.00567522	0.00428199	0.00125955	0.0114309	0.0055723	0.00256989	0.0214636	-0.000395627	0.00528551	0.00302221	0.00199697	3.04e-05	0.0046653	0.000400185	0.00198921	-0.00129242	0.00430089	-0.00131166	0.00110894	-0.0007057	0.00303309	-0.00194023	-0.0024923	0.000312722	-0.0112256	-0.0393326	-0.0132163	0.0767514	-0.00230081	-0.00544956	0.054471	0.00179142	-0.00925732	0.00400189	-0.00214123	0.0178106	-0.00206893	-0.00338433	0.0140291
76-BFE1	76-BFE1_D18	0.00256589	0.00493143	0.0133608	-0.0125699	0.0763376	0.002159	0.00521663	0.0471736	0.00345843	0.00514409	0.00139963	-0.000321725	0.018307	0.00231265	-0.000213989	0.0127215	0.00364609	0.00379365	-0.000415209	-0.00300455	0.00732946	0.00195449	0.0015631	0.000970169	0.0038143	0.00210461	-0.0017786	-0.000366499	0.00396147	0.00128754	-0.00114187	0.00215233	0.00803817	-0.013548	-0.027534	-0.0238769	0.0801952	0.00290753	0.0025984	0.0457607	0.00710313	-0.0121754	-0.00128882	-0.00290549	0.0222561	0.00336962	0.000192892	0.0124583
76-BFE1	76-BFE1_D19	0.000819071	-0.000540146	-0.0040638	-0.00162297	0.0748326	0.00017039	0.00176917	0.047584	0.0022021	0.000661598	0.00257853	-0.00347618	0.0148952	0.00042932	0.000780163	0.0214935	0.00215639	0.00175527	0.0012164	0.00065905	0.00151879	-0.00106124	-0.00425462	0.00527765	0.00047166	0.00173209	-8.38e-05	0.00381699	-0.000890602	-0.00207622	-0.000393814	0.00112129	-0.00380354	-0.00548644	-0.0130486	0.0049912	0.079354	-0.00168581	-0.00559957	0.043585	-0.000625647	-0.005766	-0.00249176	-0.00758845	0.0214562	-0.00188962	-0.00155882	0.011103
76-BFE1	76-BFE1_D20	-0.00244037	-0.0051269	-0.0159991	0.0045221	0.0767829	0.000233901	0.0005524	0.0478212	-0.00268275	-0.00556662	-0.00259435	0.000500919	0.0178838	-0.000184007	-0.000579531	0.016202	-0.000964063	-0.00404206	5.78e-05	-0.0033405	0.00503182	-3.98e-05	0.000512275	0.00457432	0.000125615	-0.00283972	0.00094268	-0.00023174	0.00223673	0.000642197	0.00115307	-0.000311044	-0.00209203	-0.00508529	-0.00821631	-0.000682648	0.0859636	0.00216153	0.00517065	0.0427586	-0.00206796	-0.00294472	0.0020403	0.00459416	0.0234793	0.000780188	-0.00453866	0.0191291
77-KHA1	77-KHA1_D1	0.00396184	0.00313569	0.00677674	-0.0183177	0.0833048	-0.000604581	-0.00354345	0.0634738	0.002372	0.00415581	0.00753123	0.00965199	0.0195706	-0.00167841	-0.00195484	0.0147026	8.37e-05	0.00387392	-0.000545931	-0.00162825	0.00672979	-0.0015087	-0.000320868	0.00425019	-1.91e-05	0.00251467	-0.00285988	0.00125032	0.00244918	-0.00129948	-0.00085526	0.0040887	-0.00595434	-0.00709075	-0.0369524	0.00813003	0.0877178	-0.000259378	-0.00990095	0.0492112	-0.00257517	-0.00559062	0.0122174	-0.00159791	0.0257034	-0.00163054	0.00188413	0.0125771
77-KHA1	77-KHA1_D2	0.00418279	0.00391729	0.0179457	-0.0229403	0.0722954	0.000906089	0.00385191	0.0701636	0.00208242	0.00488156	-0.000281056	0.0102608	0.0125337	0.000119777	-0.00364952	0.00987014	-0.000365827	0.00173616	-0.00536863	-0.00130923	0.00345166	-0.00117905	-0.00226641	0.00198643	-0.00169345	-0.00052861	-0.00202239	0.00344155	0.000521115	-0.00136919	0.000122707	0.00241633	-0.00430066	0.00804775	0.0365354	-0.0103559	0.0819445	0.00249368	0.014634	0.0615504	-0.00315728	0.0109762	0.0174318	0.00994319	0.0188805	0.00279877	0.00373658	0.017094
77-KHA1	77-KHA1_D3	-0.00217363	0.000337785	0.00905548	-0.00473177	0.0807704	-0.00247374	-0.00195483	0.0672721	3.12e-05	0.00127168	0.00520783	-0.0032779	0.0190953	-0.00242191	0.00144023	0.0105458	0.00184092	0.00272334	0.00639292	-0.00340259	0.00725084	-0.000999991	0.00382104	0.00497732	0.00186902	0.00366061	0.00239477	0.00216892	0.00291897	6.77e-05	0.000541205	0.00468889	0.00140642	-0.00248958	0.000792208	-0.00268546	0.0922229	0.00720669	0.0186942	0.0495326	0.00206228	-0.00125243	0.00534343	-0.0110847	0.0280581	0.00610896	-0.00171167	0.00452828
77-KHA1	77-KHA1_D4	0.00113549	0.000731901	0.00351035	-0.0100533	0.0715133	0.00293087	0.00752291	0.0637898	0.000907194	0.000251169	-0.00342069	0.00080816	0.0128181	0.00323277	-0.000180508	0.010983	-0.000346065	0.000410262	0.00235361	0.000989028	0.00260194	0.00248767	0.000281726	0.00422001	-0.000963309	0.00186798	0.00343156	0.000203337	3.55e-05	0.00238391	0.00128363	9.62e-05	-0.0021518	0.00721648	0.015107	0.0047042	0.086386	0.00567483	0.0112603	0.0441669	0.00114094	0.00426211	0.00977334	-0.0101615	0.0228817	0.00305552	-0.00568796	0.0171748
77-KHA1	77-KHA1_D5	-0.00621294	-0.00338728	-0.0181829	0.015309	0.0764045	0.0011484	-0.000505225	0.0721216	-0.00766963	-0.00324043	0.00239082	0.0115542	0.0162318	0.000445783	-0.000443969	0.00879652	-0.00614812	-0.00147129	0.00229786	-0.00331907	0.0052834	1.73e-05	-0.0003978	0.0039789	-0.0033771	-0.000455888	0.000112128	-0.00198462	0.00224788	0.000311597	0.000706699	0.00155566	-0.00636597	-0.00738336	-0.0349742	0.0203738	0.0863996	0.0016321	-0.00476448	0.0472414	-0.00494464	-0.00669622	0.00896131	0.00413907	0.0257242	-0.000470677	0.00270323	0.00954096
77-KHA1	77-KHA1_D6	8.5e-05	0.0021391	0.00802632	-0.0140062	0.0836815	0.00116395	0.00343845	0.0596168	0.000455371	0.00257853	0.000166253	0.000454424	0.0208118	0.00155975	0.00127837	0.0128965	0.000666447	0.00185352	0.00059041	-0.00240073	0.00816448	0.00171068	0.00147033	0.00257481	0.00133692	0.00134994	0.000534853	-0.00259039	0.00443946	0.00123264	-0.000144811	0.000981316	-0.00520109	-0.00390996	0.00377583	1.49e-05	0.0904679	0.00233618	0.0102806	0.0349575	-0.00347631	0.000186534	0.0194011	-0.00242108	0.0281082	0.00342137	0.0080655	0.0118234
77-KHA1	77-KHA1_D7	0.00102137	0.00853166	0.0187257	0.00110916	0.0837482	0.0037131	0.00658416	0.0443312	-0.000162261	0.00499582	-0.00442181	-0.0015973	0.0246187	0.0019213	-0.00853189	0.0141705	0.000555254	0.00252315	0.0034025	-0.00068697	0.0100591	-0.00184342	-0.00365472	0.00268989	0.000299374	0.0032366	0.00204991	-0.000473891	0.00486991	-0.00134154	0.00294011	0.0044983	-0.00138156	0.000578059	0.0121494	0.00595459	0.0905707	0.00335855	0.00906108	0.0362102	-0.00359091	0.00319045	0.011645	0.000805753	0.0293303	0.00417866	0.00356525	0.00690179
77-KHA1	77-KHA1_D8	0.00131652	-0.00231495	-0.00698879	-0.00566639	0.0817015	0.00129825	0.00298505	0.0466662	-0.000913562	-0.00215671	-0.000766478	0.00833591	0.0211087	0.00123709	-0.000598714	0.0109007	-0.00175726	-0.00125904	0.000436731	0.000162186	0.00845601	0.00113115	0.000762182	0.00248857	-0.000792593	-0.000803074	0.000138581	4.28e-05	0.00468225	0.0010183	-0.000283273	-1.28e-05	-0.0032899	-0.00715129	-0.0219546	0.00265107	0.0937272	-0.000177866	-0.00478764	0.0282109	-0.000831199	-0.00344359	0.0153706	-0.00621652	0.0310583	-0.000539434	0.00151867	0.0107317
77-KHA1	77-KHA1_D9	-0.00271985	0.000378972	0.000921897	0.00425436	0.0748012	-0.00134488	0.00206063	0.0549672	-0.00377151	0.00081076	-0.00413187	0.00527893	0.0178289	0.000625967	0.00117373	0.0120196	-0.00266353	-0.00204649	-0.00425869	-0.00610541	0.00436512	5.32e-06	-0.00369483	0.00697181	-0.00141874	-0.00347143	-0.00104277	0.00298578	0.000210968	-0.00216788	-0.00466277	0.00155231	-0.00561168	0.00419768	0.0200459	0.011861	0.080539	0.00188375	0.00230457	0.0509251	-0.00465964	0.0077216	0.0198314	-0.002751	0.018214	0.00196372	0.000196843	0.0174888
77-KHA1	77-KHA1_D10	-3.24e-05	-0.00130718	-0.0105357	0.000465075	0.0675148	0.00577769	0.0109858	0.0696187	0.00137713	0.0011165	0.0115081	-0.00299245	0.0107219	0.00740703	0.00337209	0.010124	0.000848237	0.00286516	0.00165277	-0.000418413	0.00269448	0.00509351	-0.00522457	0.00166892	-0.000890751	0.00241491	-0.00140084	0.00357915	0.00198563	0.00202384	-0.00204589	-0.000854393	-0.00119602	0.000800328	0.00976522	-0.00151633	0.0858243	0.00124168	0.00537025	0.0600382	0.000688632	0.00169271	0.00659263	-0.00610928	0.0216413	0.00202728	0.00710781	0.0179585
77-KHA1	77-KHA1_D11	-0.00876681	-0.000898	0.0116209	-0.00185672	0.0712736	-0.00455762	0.00344606	0.0506858	-0.00110014	-0.000460877	-0.00530039	-0.00879702	0.0184659	-0.00416357	-0.00551997	-0.000948386	0.00145495	-0.00326316	-0.00560527	-0.00683277	0.0112104	-0.00579583	0.00296808	-0.00312705	0.00353397	-0.00477884	0.00309603	-0.00218897	0.00833887	-0.00298218	0.00357787	0.00690533	-0.015526	0.00364603	0.0440549	0.00313122	0.0830064	0.00516647	0.0294317	0.0323937	-0.0102129	0.0131782	0.0288481	-2.13e-05	0.0202724	0.00781554	0.000613795	0.016038
79-ZAY1	79-ZAY1_D1	0.00112531	-0.00332492	-0.0159012	-0.0268844	0.0834966	0.000485854	0.00122727	0.0516067	0.00623162	-0.00226527	0.00198816	-0.0142988	0.0221327	0.00222697	0.00313126	0.0116639	0.00713895	0.000294039	0.00216584	-0.00238162	0.0092056	0.00274785	-0.00227233	0.00335404	0.00592322	0.000405844	-0.00276603	9.83e-05	0.00461942	0.000757458	-0.0047462	0.00361779	0.000310295	-0.00518868	-0.0070454	-0.0369331	0.0909981	0.00057898	0.00789941	0.042869	0.00475535	0.000289789	0.0137343	-0.00934859	0.0266066	0.00438113	0.00826615	0.0101284
79-ZAY1	79-ZAY1_D2	0.00164656	0.0007377	0.00422542	-0.0248051	0.0830521	-0.000949444	-0.00107294	0.0600194	0.00309005	-0.000212596	-0.000626439	-0.00534419	0.018986	-0.00050898	0.00191016	0.0118393	0.0029804	-0.000265435	0.0011202	-0.00563453	0.00696323	-0.000685683	0.000663846	-0.000766987	0.00261094	-0.000362535	0.000475186	-5.84e-05	0.00383391	-0.000854933	-0.000875124	0.000748063	-0.000411179	-0.000589124	-0.0123941	-0.0205514	0.0939407	-0.000386614	-0.00705463	0.0465649	0.00368853	-0.00127091	0.00208094	-0.00706317	0.0280453	-0.00012669	0.0082824	0.0143374
79-ZAY1	79-ZAY1_D3	0.00156552	-0.00250141	-0.00949171	-0.00511939	0.0859493	0.000693274	0.00487571	0.0573841	0.00181666	-0.00357296	-0.00479976	-0.00238465	0.0220644	0.00137028	0.00180946	0.0137399	0.00101484	-0.00306126	0.00142648	0.00260909	0.00851399	0.00101635	-0.000740618	0.00373351	-0.000471563	-0.00196853	0.00140697	0.00356988	0.00401717	0.000517467	-0.000312188	0.00272729	-0.00389292	-0.00497838	-0.0225831	0.0149949	0.0884059	0.00296884	0.00972658	0.0421242	-0.00131755	-0.00495519	-0.000135525	-0.00554412	0.0263183	0.00454391	0.00635511	0.00878474
79-ZAY1	79-ZAY1_D4	0.00397273	0.00460754	0.016054	-0.0141269	0.0799276	-0.000964857	-0.00409638	0.0533157	0.00646035	0.002703	-0.00438355	-0.00633677	0.0179885	-0.00186192	-0.00140956	0.0183766	0.00477853	0.000516821	0.000393967	0.000296168	0.0049552	-0.00123506	0.00111128	0.00415258	0.00308721	0.000529798	-0.00131087	0.0014427	0.00266845	0.000152384	0.00255986	-0.00103616	0.000672831	-0.00822794	-0.0167127	-0.0293652	0.091109	-0.00189361	-0.00280023	0.0352789	0.005886	-0.0045394	0.00615291	-0.00554984	0.0264449	0.000751987	0.00557103	0.0198282
79-ZAY1	79-ZAY1_D5	0.00803212	0.00191279	0.00105185	-0.029485	0.0804528	0.000849787	0.00535671	0.0512554	0.010747	0.00381105	0.00721887	-0.00536688	0.0191151	-0.000263962	-0.00106912	0.0141825	0.00782683	0.00439506	0.000257826	-0.000198665	0.00650976	-0.00178612	-0.00242168	0.00272627	0.00516445	0.00385203	-0.00047861	0.00262092	0.00363283	-0.00219179	0.000685977	0.00142239	0.00245475	-0.000455432	0.00387607	-0.0234671	0.0928963	0.00103772	-0.00195696	0.0343881	0.00412626	-1.11e-05	0.00616724	-0.00400729	0.0290298	0.000276358	0.00231971	0.0171824
79-ZAY1	79-ZAY1_D6	-0.00366032	0.00390901	0.00591443	-0.0208669	0.0895679	0.00365552	0.00263347	0.0318338	0.00633331	0.00364604	-0.00119742	-0.0158753	0.0310904	0.00282634	0.00309144	0.00699809	0.00708387	-2.93e-05	-0.00215418	0.000521438	0.0144645	0.000792451	-0.000442028	0.00524045	0.00248959	-0.000519829	0.00145411	0.0046664	0.00665954	0.0015494	0.000772214	0.00251385	-0.00465591	-0.0128177	-0.0355346	-0.0151591	0.0933786	-0.00391018	-0.000857011	0.0268397	0.00233279	-0.0116513	0.00304938	-0.00552405	0.0337231	-0.000823371	0.00817112	0.0103687
79-ZAY1	79-ZAY1_D7	0.000489737	-0.000250739	0.0046225	-0.0129022	0.0811814	-0.00073775	-0.00432498	0.0652184	0.00182428	-0.000151619	-0.000520606	-0.0111204	0.0205688	-0.00067556	0.00503476	0.00987973	0.00429339	0.000152226	-0.000538181	-0.00597496	0.00982884	0.00114536	0.00292625	-0.00227576	0.00490722	0.00119641	0.00560226	0.000379002	0.00754554	0.00182836	-0.00012397	-0.00209043	-0.00501122	-0.0040823	-0.00636718	-0.0205236	0.0902737	-0.00223487	-0.00233929	0.0365739	0.00177721	-0.00365335	-0.000456371	-0.0195692	0.0280706	-0.000465051	0.00875317	0.0103109
79-ZAY1	79-ZAY1_D8	0.0053682	0.00207501	0.00565734	-0.0405311	0.0855682	-0.000260434	-0.00268082	0.0527729	0.00828649	0.00167021	-0.000506576	-0.0142836	0.023744	-0.000151288	-0.000155113	0.00460557	0.00789563	0.00103342	-0.00219651	-0.00397086	0.0109623	-8.63e-05	-8.76e-05	0.00228047	0.00562707	0.000600812	-0.000219474	0.00122734	0.00649793	-0.000149322	-0.00129051	0.0011295	0.0018386	-0.000141435	-0.0163876	-0.0352038	0.0944133	1.93e-05	-0.000396054	0.0425759	0.00564124	-0.00415664	0.0007306	-0.0123201	0.0287838	0.00150356	0.0110718	0.00649011
79-ZAY1	79-ZAY1_D9	0.000551016	-0.00283829	-0.0154492	-0.00717064	0.0875891	-0.00155677	-0.00508912	0.0659593	0.00143445	-0.00338934	-0.00046545	-0.00193354	0.0215822	-0.00190282	0.000917329	0.0204804	0.00146307	-0.00229439	0.00207629	-0.000957683	0.00752032	-0.00120744	0.000974099	0.00341804	0.0013128	-0.00142585	0.000254347	0.00120612	0.00376013	-0.000776839	-0.000107355	0.00187148	3.85e-05	-0.00470391	-0.0246016	-0.0120305	0.0958419	0.000476035	0.00437598	0.044323	0.00183514	-0.00406925	0.00254776	-0.00160014	0.0284701	0.00238703	0.00960763	0.0200847
79-ZAY1	79-ZAY1_D10	0.00386048	-0.00260803	-0.0148312	-0.0372841	0.0796507	-0.00502063	-0.0121358	0.0542799	0.0100614	-0.00596458	-0.00599037	-0.0102476	0.0174741	-0.00334497	0.000878515	0.0187708	0.00697163	-0.00316686	0.000638294	0.00489506	0.00495106	-0.00251149	-0.00223019	0.00534976	0.00252371	-0.00302545	0.000607318	0.00759707	0.00214766	-0.00124032	0.00403916	-0.000692558	-0.000504119	-0.0053547	-0.0359382	-0.0321876	0.0932177	-0.00256228	-0.0127983	0.0462655	0.00587891	-0.00609815	0.00297711	-0.00647504	0.0283191	-0.00287947	0.00217333	0.0192086
79-ZAY1	79-ZAY1_D11	0.000826929	-0.000227229	-0.00170514	-0.0211605	0.075775	0.000745625	-0.0002314	0.072992	0.000343363	-0.000266764	-0.000888741	0.00026028	0.0114906	0.00104683	0.000178706	0.0166253	-0.000926063	-0.000663295	-0.00183158	0.00122516	-0.000297687	0.00123711	0.000645499	0.00324923	-0.00209806	-0.00105239	-0.00160805	0.00279	-0.00257854	0.00121993	-0.000688276	0.00200786	0.00378281	-0.002412	-0.00332032	-0.0249385	0.0907662	-0.000195397	0.00040561	0.0580217	0.00543638	-0.00321864	-0.00724703	-0.00469354	0.0250456	0.000192296	0.000666118	0.0128887
79-ZAY1	79-ZAY1_D12	-0.00607756	-0.000731576	-0.00149165	0.0122424	0.0743015	-0.00116865	-0.00846035	0.0749623	-0.00312807	-0.0001585	0.000369648	-0.0107845	0.0112764	-0.000610632	0.00235203	0.0161209	-0.00113564	-0.000196076	-0.000981393	-0.00111623	0.00121744	0.000222024	-3.55e-05	0.00109899	-0.000992653	-0.000969651	-0.00228148	0.00130058	-0.000235132	-0.000168949	-0.000104575	-0.000868969	-0.0122653	-0.00563628	-0.0160703	-0.00254541	0.0811717	-0.00534608	5.9e-05	0.0569376	-0.00504645	-0.0102142	-0.00102386	-0.00911404	0.0208723	-0.00589019	0.00684643	0.0135128
79-ZAY1	79-ZAY1_D13	-0.0048114	-0.00191335	-0.00312005	-0.0114736	0.0867886	-0.00116408	0.000104378	0.0484776	0.000423182	-0.00201989	0.00218445	-0.0123555	0.0254679	-0.00127318	0.00147701	0.00705283	0.00429538	-0.00170377	-4.02e-05	-0.0104654	0.0131585	-0.000176171	0.00273511	-8.59e-05	0.00521258	-0.000484747	0.00167651	-0.00129742	0.00795442	0.00107929	0.00174937	0.00403495	-0.00312431	0.000316112	0.00582247	-0.00179599	0.0932733	0.000589113	0.00509669	0.041169	-0.00133	-0.000282117	-0.00291635	-0.00449859	0.0296938	0.00141492	0.00409007	0.00406992
79-ZAY1	79-ZAY1_D14	0.00305053	-0.00223199	-0.00277212	-0.0177868	0.0883477	-0.000709047	-0.000420158	0.0543332	0.00365064	-0.00289569	-0.00643311	-0.00281112	0.0250714	-0.000700482	-0.0015423	0.0109679	0.0027898	-0.00280906	0.00123255	-0.00155399	0.011321	0.000184102	0.00291732	0.00381052	0.00179291	-0.00141431	0.00150772	0.00114934	0.0061976	0.000668876	3.68e-06	0.00265292	-0.00397394	-0.00944503	-0.0258996	-0.0109191	0.0921502	-0.00314445	-0.00168583	0.037957	-0.000233634	-0.00978823	0.00382461	-0.00773576	0.0303979	-0.00371679	0.000469825	0.00376301
79-ZAY1	79-ZAY1_D15	0.000755149	0.00569433	0.0208515	-0.0151244	0.0867858	0.00306479	0.00725694	0.0551345	0.0042891	0.00491111	-0.00343083	-0.0133695	0.0237576	0.00272634	0.000413755	0.0121524	0.00527481	0.0032481	0.00203011	-0.00134731	0.0103432	0.00152626	-0.000455382	0.00292206	0.00389544	0.00223831	-0.000456263	0.00107436	0.00590887	0.000706704	-0.000323811	0.00251308	-0.00293366	-0.00519899	-0.00615597	-0.00902103	0.0947915	-0.00233698	-0.00240583	0.0397999	0.0015077	-0.00212314	0.0084503	-0.0121258	0.0292314	0.000545793	0.00836819	0.0167138
79-ZAY1	79-ZAY1_D16	0.00226661	0.000148231	0.006089	-0.0190694	0.0867057	-0.000386628	0.00420196	0.0645429	0.00458774	0.000501853	0.00554963	-0.00681009	0.0225842	0.000354755	0.00286835	0.0134224	0.00406307	0.000690839	-0.000398929	0.00027722	0.00901062	0.00120883	0.00230085	0.00468178	0.00250026	0.000664994	0.00115264	0.00313859	0.00463933	0.00158011	0.00197376	0.00151333	-0.003351	0.00162965	-0.00974507	-0.0123958	0.0989707	0.00114932	0.000231995	0.0437386	0.00327138	-0.00267333	0.00306609	-0.00762933	0.029054	-0.00144344	0.0061712	0.00828195
79-ZAY1	79-ZAY1_D17	0.00381893	-0.00111942	-0.00171273	-0.024262	0.0838549	0.00097308	0.00675854	0.0570592	0.00496449	-0.000256181	0.00269247	-0.00619892	0.0203494	0.00129335	0.0004836	0.0147437	0.00325332	0.000343477	0.00225324	0.000773818	0.00711498	0.000848115	0.00119487	0.00277859	0.00138615	0.000963862	0.0027925	0.00303911	0.00294831	0.00110217	0.00215913	0.00241194	0.00259587	0.000765853	0.003168	-0.0202588	0.0914819	0.000171334	-0.00191385	0.0480408	0.00307014	0.000699519	0.00210582	-0.00387843	0.026738	0.000896432	0.00544435	0.0147771
79-ZAY1	79-ZAY1_D18	0.0115824	0.00329952	0.0201777	-0.044572	0.0813259	-0.000549127	-0.00187384	0.0678538	0.0105629	0.00289892	-0.00204121	0.000352965	0.0170275	-0.00156277	-0.000106417	0.0155471	0.00716982	0.00154303	-0.000850993	-7.6e-05	0.00561359	-0.00118953	-0.000259465	0.00252392	0.00409602	0.000379099	-0.00108782	0.0038473	0.00319163	-0.000836346	0.00157774	0.000469772	0.0048946	-0.00105356	-0.000515095	-0.0348479	0.0908225	0.00176663	0.00979409	0.050807	0.00706709	-1.88e-05	0.00453481	-0.00452912	0.025497	0.00418982	0.00498032	0.0112118
79-ZAY1	79-ZAY1_D19	-0.000136281	0.000436208	-0.0140193	-0.0293518	0.0848033	0.00215698	0.000650105	0.0513164	0.0045453	0.00049581	-0.00304016	-0.014779	0.0241535	0.00210669	-0.00521575	0.00571131	0.00657273	0.000422377	-0.00325769	-0.00514169	0.012044	0.000714147	-0.00415836	0.00388199	0.00585506	-0.000382832	-0.00237719	0.00171094	0.00715918	-0.00095282	-0.003561	0.00300538	-0.00562811	-0.00197674	-0.00389755	-0.0143742	0.0913402	-0.00195853	0.00286669	0.0419914	0.00185961	-0.00429537	0.00564775	-0.0095955	0.0289617	-0.000527734	0.00983605	0.00858761
79-ZAY1	79-ZAY1_D20	0.0011075	0.00187243	0.00777776	-0.0173177	0.0846232	0.00121758	0.00449948	0.0568316	0.000709319	0.00255505	0.000985178	0.00329337	0.0190632	0.00179737	0.00202776	0.0207405	-0.00102984	0.00260588	0.00278348	0.00270977	0.00399309	0.00192574	0.00111063	0.00850755	-0.00183401	0.00353187	0.00427339	0.00203845	0.000376481	0.00151308	-0.000392211	-0.000877571	0.000409817	-0.00976981	-0.0302404	-0.0113082	0.0935665	-0.000171228	0.00726551	0.032418	0.00222169	-0.00956799	0.00120264	0.00337584	0.0307579	0.0013993	0.00376679	0.0107172
80-THO1	80-THO1_D1	0.00587121	-0.00165151	-0.0120135	-0.0160808	0.0765506	0.00106413	0.00117925	0.0566886	0.00507321	-0.000633811	0.000634282	0.00543083	0.0159804	0.000553218	-0.00179038	0.0134026	0.00262989	-0.000244789	-0.00224716	0.0032201	0.00574579	-0.000792876	-0.00175519	-0.0020209	0.00186523	-0.00167306	-0.00568965	0.00104046	0.00376159	-0.00182191	-0.0010373	0.000218516	0.00558111	-0.00979431	-0.0268783	-0.0124167	0.0872289	0.00254355	0.0107239	0.0506878	0.00555713	-0.00588641	0.00858591	-0.00559057	0.0221887	0.00378225	0.00278825	0.022133
80-THO1	80-THO1_D2	0.0010104	-0.000652504	-0.00298751	-0.00446692	0.0687929	0.000161283	0.00438962	0.0791424	0.000456231	0.000851504	0.0044724	0.00255339	0.00540563	-9.87e-05	-0.00465825	0.0229983	-0.000565911	0.00128469	-0.00059421	0.00207779	-0.00474091	-0.00103579	-0.000927669	0.00146242	-0.000659826	0.000882146	0.000316185	-0.000100194	-0.00441378	-0.000196161	0.00249751	-0.000680208	0.00216729	-0.00944772	-0.0389729	0.00535786	0.0827636	0.00273616	0.0153312	0.0664318	0.00129694	-0.00630817	0.00340249	-0.00258187	0.0181287	0.00211921	-0.00459536	0.0190198
80-THO1	80-THO1_D3	-0.000118118	0.000866572	0.0055276	-0.0161919	0.0846205	0.00200826	0.00531778	0.0576415	0.000857098	0.00187052	0.000788995	-0.00225624	0.0221054	0.00235329	-0.000258994	0.00715149	0.00268204	0.00106756	-0.000494011	-0.00883898	0.0106245	0.00178925	0.000883001	-0.000549331	0.00361614	0.000442747	-0.000988529	-0.00126901	0.00709967	0.000689542	-0.00169486	-0.00125858	0.00233685	-0.0119418	-0.0629057	-0.00671659	0.0897709	0.000467672	0.0130645	0.0532245	0.00281669	-0.0126299	-0.00492772	-0.00715587	0.0264843	0.00129883	0.00293116	0.0145611
80-THO1	80-THO1_D4	-0.00392469	0.00422256	0.00192269	0.00286792	0.0805285	0.00593732	-0.00156442	0.0648019	0.00103775	0.00288286	-0.00491691	-0.0025001	0.0195468	0.00158691	-0.000753573	0.0161871	0.00125615	-0.00173402	-0.00385702	0.00342635	0.00554543	-0.000274677	-0.000639946	0.00442176	-0.000724114	-0.00186918	0.00110539	3.84e-05	0.00183669	0.000607538	0.00123745	7.69e-05	0.00274596	-0.0133134	-0.0405584	-0.00121541	0.0882915	0.00169484	0.000291125	0.0620733	0.00145714	-0.00976648	0.000641719	-0.00664516	0.0217304	0.000476325	0.00915027	0.0202148
80-THO1	80-THO1_D5	0.00351417	-0.0020012	-0.00145194	-0.0222912	0.0825075	-0.00116018	-0.00266698	0.056694	0.00513028	-0.00356599	-0.00288969	-0.00631807	0.0218437	-0.00101967	0.00207156	0.00922667	0.00493	-0.00243068	0.0028829	-0.0034551	0.0104648	0.000236273	0.00337495	0.000678393	0.00406722	-4.31e-05	0.00449169	0.000191718	0.00635615	0.000926689	0.00139473	0.00217253	0.0011048	-0.0086004	-0.0419285	-0.00427299	0.0878787	0.000903417	0.00226665	0.0579965	0.00272241	-0.00849571	0.00353049	-0.00948806	0.0245388	0.000727638	0.00299555	0.0164907
80-THO1	80-THO1_D6	-0.00321245	-0.0113496	-0.0396011	-0.0149242	0.0756604	-0.00585353	-0.00994952	0.0662543	0.000197346	-0.0135103	-0.00066863	0.00138652	0.018027	-0.0048537	0.00243225	0.00965632	0.00206255	-0.00749136	0.00591343	0.000178286	0.00769756	-0.00124699	0.00398161	0.00519562	0.00129302	-0.00123804	0.00638915	0.00245763	0.00238575	0.0016207	0.00239537	0.0046261	0.00153846	-0.00847057	-0.0360373	-0.00219535	0.0881639	0.00154653	0.011008	0.0530039	0.00256981	-0.00801103	0.00250161	-0.0081808	0.0249145	0.00194932	0.00129628	0.0131794
80-THO1	80-THO1_D7	0.00117797	-0.00127395	-0.00496334	-0.00482827	0.0786543	0.00013141	0.000124946	0.0630723	0.00055765	-0.0020529	-0.00131849	0.00423888	0.0155979	-1.98e-05	-0.000707435	0.020005	-0.000395509	-0.00202706	-0.000832884	0.00155273	0.00270571	-0.000510822	-0.00180718	0.0061009	-0.000120836	-0.00171186	2.35e-05	-0.000747491	-0.000149749	-0.000483597	0.000994848	0.00104964	0.000355773	-0.0115781	-0.0525242	-0.00475159	0.0882352	0.000751779	0.00989792	0.0502705	0.00155545	-0.0115638	0.0020929	-0.00608784	0.0256287	0.000404171	-4.22e-05	0.0139246
80-THO1	80-THO1_D8	-0.00188139	-0.000130368	-0.0107941	-0.0177361	0.0770218	0.00207496	0.00275993	0.063008	0.00308168	0.00106865	0.000551778	-0.0166578	0.0187792	0.0030099	-0.000640983	0.00604448	0.00729854	0.0021318	0.00176095	-0.00340184	0.00974039	0.00192527	-0.00295554	-0.000526151	0.00741662	0.00173018	-0.000447017	-0.00159976	0.00641087	0.00015476	-0.00208768	0.0040899	-0.00357496	-0.00450089	-0.0240228	-0.0188225	0.0880654	-0.00137472	0.00391672	0.0500347	0.00175742	-0.00553001	0.00288717	-0.0130968	0.0237538	-0.000124235	0.00455142	0.0173313
80-THO1	80-THO1_D9	-0.00426343	-0.00128407	0.00681156	-0.0179828	0.0749218	-0.0031736	-0.00278424	0.0610953	9.63e-05	-0.00440098	-0.00726477	-0.00814718	0.015273	-0.00488475	-0.000844796	0.0106146	0.00429656	-0.00600218	-0.00191309	-0.00967352	0.00681952	-0.00504386	-0.000782488	-0.00196471	0.00704125	-0.00527283	0.00124957	-0.00367947	0.00577018	-0.00411567	0.00178408	-0.000134719	-0.000818866	-0.00649009	-0.0349116	-0.0104655	0.0871441	0.0040353	0.0171456	0.0527581	0.000214103	-0.00405364	0.0095779	-0.0049808	0.0247877	0.00273592	-0.00273249	0.0139161
80-THO1	80-THO1_D10	-0.0034024	0.00117204	-0.00599787	-0.0210171	0.0746727	0.00025319	-0.00246422	0.0587931	-0.000968166	0.00284207	0.000566239	-0.0118274	0.0132377	0.000541638	-0.00436329	0.0123595	-0.00102665	0.00191093	-0.00678294	-0.00209264	0.00118614	-0.000505085	-0.00556738	0.00376845	-0.00226652	0.000568872	-0.00156679	0.00272768	-0.00181286	-0.00112818	-0.00260921	0.000506743	-0.00149083	-0.0131883	-0.0394379	-0.0014898	0.090468	-0.00204619	0.00120125	0.0449094	0.00140555	-0.0113382	0.00121141	-0.0122471	0.0278982	-0.00286249	-0.00617947	0.0117821
80-THO1	80-THO1_D11	0.000732468	0.000670714	-0.00499449	0.000776184	0.0732324	-0.000241929	0.00178581	0.0680466	-0.00126487	0.00180916	0.00683611	0.00293785	0.0140664	0.000624318	0.000314426	0.0144504	-0.000953878	0.00117943	-0.000321879	-0.00281507	0.00378573	0.000578793	-0.00131457	0.00218642	0.00141692	-0.000100181	-0.00287767	-0.00384147	0.00145853	-0.000101147	0.00137638	0.00184722	-0.000142033	-0.00929664	-0.0448986	0.00143241	0.0869033	0.00256367	0.00810976	0.0611409	-0.00050658	-0.00746862	0.00308339	-0.000138376	0.022768	0.0027463	0.00183598	0.0204735
80-THO1	80-THO1_D12	-0.00118312	0.00444316	0.0130545	-0.00648895	0.0805506	0.00609308	0.00569506	0.0662782	0.0035009	0.00634812	0.00237203	-0.0145662	0.0197551	0.00450101	-0.00409611	0.0144096	0.00682662	0.00273771	-0.00801847	-0.00308344	0.00752258	0.00112549	-0.00259274	0.00460784	0.00412267	-0.00173487	-0.0059384	0.00695524	0.00262206	-0.0013259	-0.00324189	0.00429567	0.0021619	-0.00756584	-0.0454119	-0.00353995	0.09064	0.00059147	0.00926138	0.0594071	0.00250228	-0.00684668	0.00483555	-0.00705216	0.0256558	0.00106817	0.000753748	0.0196396
80-THO1	80-THO1_D13	-0.00573359	0.0099948	0.0417327	0.000360934	0.0708577	0.00325473	0.00160211	0.0726804	-0.0045829	0.0111865	-0.00390571	0.000890458	0.0125354	0.00613714	0.00658639	0.0106258	-0.0015116	0.00783579	-0.00256051	-0.00473742	0.00443603	0.00587802	-0.00189721	-0.000751613	0.000628065	0.00392806	-0.00503222	-0.000306634	0.00372081	0.00295502	-0.00367158	-0.000314729	0.00187833	-0.00308827	-0.00617327	0.00107295	0.0857499	0.00420142	0.0113761	0.0605948	0.00148776	-0.00227295	0.00301465	-0.0032126	0.0215959	0.00423789	3.73e-05	0.018084
80-THO1	80-THO1_D14	0.00165341	0.0012266	0.0141766	-0.0110517	0.0811451	-0.00134758	-0.0039021	0.0756336	0.00122661	0.000625652	0.00221044	0.00264093	0.0169669	-0.000450134	0.0069667	0.0177826	0.00147981	0.00128525	0.000764517	-0.00101612	0.00347982	0.000829852	0.00055071	0.0091232	0.00109509	0.00151167	0.000542838	0.00200681	-0.000683743	0.00104102	-0.00152881	0.00255108	-0.000331408	-0.00625778	-0.0435746	0.00196389	0.0921649	0.000924248	0.00666758	0.0581244	0.00179085	-0.00601482	0.00825714	-0.00889264	0.0264728	-0.000494667	-0.00136505	0.0171859
80-THO1	80-THO1_D15	-0.000778377	0.000162716	0.00658105	-0.00559949	0.0693872	-0.00030761	0.00166804	0.0706995	0.000945042	-3.84e-06	-0.00444793	-0.00188931	0.0109508	0.00117227	0.00170337	0.0101703	0.00274127	0.00120769	0.00406419	-0.00585246	0.00379424	0.00379469	0.00588268	-0.00492189	0.0035349	0.00325972	0.00568265	-0.000579372	0.00384257	0.00520982	0.00130111	-0.00207252	0.000240776	-0.00751226	-0.027091	-0.00822674	0.0839602	-0.00155137	-0.000824345	0.0553348	0.00281813	-0.00775074	0.00206942	-0.00992517	0.0221871	-0.0024901	-0.000213853	0.018773
80-THO1	80-THO1_D16	0.00094724	-0.00333406	-0.016825	-0.0167986	0.082227	-0.00123509	-0.00165517	0.0564264	0.000826082	-0.00402868	-0.00206765	0.00165338	0.0198847	-0.00191004	-0.0014886	0.0153305	0.000547494	-0.00296242	0.00181409	-0.00282276	0.00784603	-0.00175449	0.000465632	0.00100665	0.00179736	-0.00202392	0.000908836	-0.00308356	0.00518722	-0.00117738	0.000330032	-0.00103314	0.00356642	-0.0101386	-0.0482673	-0.00632038	0.088892	0.00253615	0.014284	0.0502739	0.00415229	-0.00955837	0.00102205	-0.00528886	0.0247003	0.00389087	0.00444323	0.0177282
80-THO1	80-THO1_D17	0.00514021	0.0015556	0.00752131	-0.0148192	0.0843528	0.00142322	0.00588164	0.0551188	0.00512407	0.00192331	0.00119006	-0.00032169	0.0219055	0.00160833	0.000287307	0.0120818	0.00354331	0.0010781	-0.00120318	0.00239008	0.00843407	0.000802235	-0.00178692	0.00509805	0.00188316	0.000459492	-0.000996432	0.00292402	0.00397922	-0.00022989	-0.00218061	0.00167552	-0.00100107	-0.0172299	-0.0781779	-0.00502611	0.0874436	-0.00197597	0.00626634	0.051395	0.00155353	-0.0176563	-0.00184444	-0.00796367	0.0260538	-0.00146905	-0.000101805	0.0135223
80-THO1	80-THO1_D18	-0.00790693	-0.0123274	-0.0264392	-0.00381966	0.0785782	-0.00765039	-0.00533992	0.0542674	0.000970521	-0.013649	-0.000406691	-0.0117536	0.0225046	-0.00588808	0.0059825	0.0057851	0.00561235	-0.00717004	0.0093954	-0.003139	0.0110825	-0.00023796	0.00829765	0.00550027	0.00441678	-0.00113854	0.00404437	0.00276172	0.00494201	0.00259726	-0.000188189	0.00378629	-0.00591762	-0.0102326	-0.0292983	0.00304275	0.0870153	-0.00213762	0.00868179	0.0515198	-0.000648186	-0.0111418	-0.00220321	-0.00643244	0.0260574	-0.00128317	0.00312743	0.0123703
80-THO1	80-THO1_D19	-0.00260974	-0.00174581	-0.0156664	-0.00471101	0.0813842	-0.00205814	-0.00473118	0.0721153	0.00100283	-0.00369475	-0.00226009	-0.00443818	0.0183539	-0.00244142	-0.00211963	0.0143226	0.00244323	-0.0041832	0.000196555	-0.00282454	0.00597217	-0.00308722	0.00156593	0.00113691	0.0030037	-0.00338376	-0.000959826	-0.00294742	0.00356812	-0.0016286	0.00037332	0.000235662	-0.00330393	-0.00587778	-0.020464	-0.000669537	0.0913459	-0.000941466	0.00221446	0.0593421	0.00103259	-0.00538911	0.00803311	-0.00635747	0.026808	-0.00010685	0.00896787	0.0195317
80-THO1	80-THO1_D20	0.00682307	0.000707314	0.00195661	-0.0148836	0.0791358	-0.000257894	-0.000584903	0.0706478	0.00546532	0.000114029	-0.00137736	-0.000734593	0.0150522	0.000180487	0.000961941	0.0191452	0.00470435	-0.000502519	-0.00229619	-0.000449226	0.00209985	0.000182384	0.000609454	0.00423575	0.00380359	-0.000268468	0.00127558	-0.000599458	-7.36e-05	-0.000216513	-0.00199251	0.000449166	0.00208388	-0.00682141	-0.0315984	-0.0133593	0.0878924	0.000883517	0.0125657	0.0628607	0.00473627	-0.00471511	0.00598278	-0.0112492	0.0231624	0.00146027	3.98e-05	0.0127656
81-CON1	81-CON1_D1	-0.0019908	-0.000646459	0.00201641	-0.0151886	0.0793249	-0.00194705	-0.00406438	0.0404082	0.00586803	-0.000512996	-0.000178009	-0.0211608	0.023108	-0.00115445	0.00221652	0.00509327	0.00767186	0.00059168	0.00360882	-0.00145557	0.011338	3.62e-05	0.00191974	0.0025641	0.00538663	0.000379649	-0.00269192	0.00106598	0.00653647	0.000315513	-0.000115574	0.00193591	0.00221727	-0.0091209	-0.0340114	-0.0261131	0.0891727	-0.00192675	-0.00516728	0.0419041	0.00481072	-0.00897349	-0.00160372	-0.00829393	0.0270573	-0.00192975	-0.00221376	0.0099811
81-CON1	81-CON1_D2	0.00074201	0.00212878	0.00651077	-0.00297736	0.0794039	-0.000810918	-0.00197145	0.0496335	0.000945052	0.00203913	-0.000616558	-0.00246797	0.019572	-0.000530169	0.000499911	0.0114319	0.000137886	0.000170272	-0.00314178	0.00251942	0.00820472	0.000455255	0.00313021	-0.000709078	-4.49e-05	-0.000274228	0.000172278	-0.00145448	0.00479876	0.00085698	-0.000333101	0.00135358	-0.00135235	-0.012357	-0.0422219	-0.0041762	0.0890888	-0.00363861	-0.0121691	0.0390513	0.000727148	-0.00978685	0.0104057	-0.00186622	0.0275154	-0.00374991	0.000976831	0.0105123
81-CON1	81-CON1_D3	-0.000391552	0.00310592	0.00736598	-0.021956	0.0785952	0.000797661	0.00209645	0.0241485	0.00750409	0.00221544	-0.000204354	-0.0170598	0.0252097	0.000697879	-0.000491345	0.00372222	0.00779491	0.00267924	0.00406351	0.000362785	0.013066	0.000724805	0.000389072	0.000380318	0.00469149	0.00255876	-0.00100362	0.00160696	0.00833533	0.000204748	-0.00184935	0.00121915	0.000443471	-0.0110717	-0.0299152	-0.0210102	0.0866519	-0.00171403	-0.00923742	0.0259273	0.00373718	-0.0106383	-0.00209979	-0.0109704	0.0278991	-0.0026054	-0.00294659	0.00938984
81-CON1	81-CON1_D4	0.000526567	0.000485563	0.00412619	-0.0263934	0.0816862	0.000110211	0.00128937	0.0372371	0.00507214	0.000403033	-0.00170591	-0.0127936	0.024526	-0.000520562	-0.00125223	0.0020651	0.00594152	0.000121313	0.000701354	-0.00418668	0.0126586	-0.00123583	-0.00152187	0.000352007	0.00544907	0.000469843	0.00101281	-0.00253387	0.0082865	-0.00140624	-3.84e-05	0.000356601	0.00115897	-0.0109287	-0.0368882	-0.0204843	0.0917248	0.000503984	-0.00232359	0.0315053	0.00233076	-0.010126	-0.0036838	-0.0082985	0.029185	-0.00140405	-0.0061348	0.0121508
81-CON1	81-CON1_D5	-0.00223292	0.000659887	0.00114571	-0.0189288	0.0754543	0.000524663	0.00127863	0.0348911	0.00229385	0.000370724	-0.00127486	-0.01216	0.0221777	-0.000132846	-0.0017379	0.000449409	0.00335025	-0.000285004	-0.000472604	-0.00372923	0.0120377	-0.000995488	-0.00183615	-0.0020722	0.00283269	-0.000385211	-0.000587083	-0.00246288	0.00853586	-0.000601471	0.00107009	-0.00159548	-0.00582237	-0.00255858	-0.0123382	-0.015915	0.0841706	-0.00237621	-0.0161922	0.040157	-0.00437446	-0.00361251	0.000572075	-0.003737	0.0213004	-0.00577816	-0.00871134	0.0121403
81-CON1	81-CON1_D6	0.00245391	-0.00207597	-0.0044209	-0.00844697	0.0786152	0.000559434	0.00065437	0.0353727	0.00431982	-0.00280862	-0.0018851	-0.0057387	0.0227207	0.00155266	0.0026334	0.0039042	0.0029393	-0.00157453	0.00249711	0.00390406	0.0119835	0.00107219	-0.00241463	-0.00278294	0.00134964	-0.00010553	0.00210891	0.000209891	0.00853848	0.000295153	-0.000473407	-0.000682239	0.00071442	-0.00455572	-0.00378001	-0.00436627	0.087433	0.00110637	-0.00902201	0.0331734	-0.000451918	-0.00250497	0.0017482	-0.0041426	0.0273928	-0.00241303	-0.00852177	0.00788414
81-CON1	81-CON1_D7	-0.000994633	0.00135932	0.00828909	0.00599512	0.0770903	0.00319647	0.00545906	0.0584385	-0.000384442	0.00157457	0.00318163	-0.0037582	0.0187519	0.00450927	0.00336939	0.00918436	-0.000280961	0.000843873	-0.00190802	-0.000302159	0.0073926	0.00294191	-0.00321955	0.00607385	-0.000109727	0.000432262	-9.27e-07	-0.00110546	0.00346325	0.000628363	-0.00181256	0.00136967	-0.00166453	-0.0108244	-0.0501404	0.000259975	0.0893653	-0.00105877	-0.00840684	0.0492129	-0.0012386	-0.0103819	0.00216983	-0.0017282	0.0259384	-0.00171538	-0.00402751	0.0142308
81-CON1	81-CON1_D8	-0.000628905	0.00397119	0.0135825	-0.0143888	0.0819105	0.000287586	-0.000338916	0.041841	0.00355241	0.00256164	-0.00544314	-0.0126108	0.0227917	-2.98e-05	-0.000492675	0.00810751	0.00504425	0.000731535	0.000479653	-0.00477576	0.00975251	0.000156301	0.000788188	0.00261602	0.00471441	0.00119436	0.00122277	-0.00225936	0.00529958	0.000223955	-0.000713948	0.000763514	0.0025684	-0.00795768	-0.0256634	-0.0211099	0.0918305	0.000636128	-0.00103585	0.0348004	0.00407519	-0.00794535	-0.00146626	-0.0085533	0.0300175	-5.63e-05	-0.00460626	0.0102174
81-CON1	81-CON1_D9	4.38e-05	0.00292992	0.00996099	-0.0177176	0.0809557	-0.00053865	-0.00128999	0.0456196	0.00321689	0.00285359	0.000928959	-0.0109761	0.0208521	-0.00151814	-0.00218118	0.00903358	0.00349524	0.00190134	2.73e-05	-0.00230643	0.00893117	-0.00190494	-4.09e-05	-0.000846418	0.00297883	0.00160144	0.000918708	-0.00256884	0.00619369	-0.00156598	0.00102531	-0.00241183	-0.000719075	-0.0062209	-0.0196348	-0.0120855	0.0910353	-0.000199323	0.000572169	0.040727	0.00124444	-0.00462431	0.00191691	-0.00629254	0.0274507	-0.000344052	-0.00338499	0.0130573
81-CON1	81-CON1_D10	0.00451295	0.00295552	0.00993726	-0.015772	0.0811588	0.000782966	0.0014975	0.037197	0.00568569	0.00195568	-0.00363311	-0.00414633	0.0244593	0.000512613	-0.000850574	0.000894062	0.0039045	-0.000715183	-0.00311598	0.00234182	0.0133341	0.000883964	0.00132281	-0.00137909	0.00199804	-0.0019003	-0.000801867	0.00181287	0.00891957	0.00154996	0.00109798	0.000513119	0.00160052	-0.0050028	-0.0139959	-0.00258831	0.0925091	-0.000934787	-0.0131846	0.0286427	0.00087861	-0.00367814	0.00338233	0.000109986	0.0297989	-0.00305097	-0.00682298	0.0144396
81-CON1	81-CON1_D11	-0.00367207	0.000825222	0.00218335	-0.0115865	0.0735339	0.000770066	0.000654209	0.0377176	0.000403779	0.000117695	-0.00353946	-0.0119685	0.0197045	0.000589589	-0.00133615	0.00195997	0.00274029	0.000379175	0.0014845	-0.00552971	0.00935788	0.000681986	-0.000235915	-0.000726125	0.00323773	0.000931603	-0.000940732	-0.00348216	0.00602504	0.000527798	-0.00149981	-0.00204064	0.000284032	0.0018545	0.0179814	-0.0142798	0.0881597	-0.00196389	-0.0113656	0.0407353	0.00356872	0.00315267	0.00511158	-0.0142885	0.0254332	-0.00329785	0.0013582	0.0140263
81-CON1	81-CON1_D12	-0.00310962	0.00236645	0.00906527	-0.0208756	0.081216	0.00100583	0.00110753	0.0341939	0.00377814	0.00295839	-6.09e-05	-0.0199341	0.0244798	0.000703684	0.000152812	0.00244725	0.00536433	0.00177909	-0.000104967	-0.00365014	0.0117874	4.27e-05	-0.00149035	0.00115742	0.00452247	0.000895226	-0.00091997	-0.00441515	0.00727404	0.000132609	0.00150841	-0.00100664	-0.00189102	-0.0054615	-0.023352	-0.0128981	0.0912379	-0.00127967	-0.00674364	0.0349832	0.000997574	-0.00544497	-0.00231292	-0.00705186	0.028625	-0.00163367	-0.00278023	0.0114313
81-CON1	81-CON1_D13	-0.00199456	0.000261559	0.000375207	-0.0139862	0.0774203	0.0017689	0.00486935	0.0305547	0.0042497	0.000946237	-0.000363096	-0.0165396	0.023278	0.00198104	0.000677595	0.00345067	0.00642924	0.00128303	0.000405654	-0.00356746	0.0120298	0.000863195	-0.00117976	-0.000261753	0.00506174	0.00189302	0.00127973	-0.00104723	0.00753346	5.18e-05	-0.000936079	0.00131417	-0.00665295	-0.00601221	-0.0179293	-0.00656378	0.0842429	-0.00195405	-0.0217185	0.0322041	-0.0024327	-0.00632344	-0.0106819	-0.0111071	0.0259799	-0.00630739	-0.011346	0.00977082
81-CON1	81-CON1_D14	0.000244192	0.00161714	0.00514466	-0.0199541	0.0842423	0.000590765	0.00161307	0.0346645	0.0059628	0.00224053	0.00235511	-0.0153957	0.0255999	0.00066622	-9.41e-06	0.00917123	0.00581355	0.00213739	0.00118179	7.67e-06	0.0113557	0.000339922	-0.000532459	0.00399859	0.00403743	0.00187119	0.000275813	-0.000746898	0.00616129	6.52e-05	-0.000288044	0.0018844	-0.000162526	-0.000658597	-0.00397324	-0.0209125	0.0927478	-0.00257478	-0.0159459	0.0271427	0.00385927	-0.000136653	0.00443798	-0.0116308	0.0309698	-0.00390587	-0.00628898	0.00779792
81-CON1	81-CON1_D15	-0.00436135	-0.00730168	-0.0195641	0.00780315	0.0744615	-0.00122621	-0.00223084	0.0122844	0.000296367	-0.00926936	-0.00767218	-0.0100881	0.0256668	-0.00119726	0.000744425	-0.00690418	0.00323949	-0.00867933	-0.00505622	0.000403004	0.0150439	-0.00022401	0.000361375	-0.00347276	0.00189988	-0.00713697	-0.00132691	0.00188264	0.00973789	-8.48e-05	9.37e-05	-0.00122108	-0.00801059	-0.00925073	-0.0276666	0.0163212	0.0888163	-0.00394367	-0.0166398	0.0187435	-0.0057002	-0.0109712	-0.00446854	-0.00410796	0.0306512	-0.00705488	-0.00395751	0.00377624
81-CON1	81-CON1_D16	0.00276543	-0.000850209	-0.00072886	-0.0120249	0.0824149	-0.000775022	-0.00127151	0.0474449	0.00392523	5.77e-05	0.00176092	-0.00349492	0.0212955	0.000537757	0.0038032	0.0141494	0.0030324	-9.84e-05	-0.00119893	6.21e-05	0.00816489	0.000728997	-0.000627324	0.00217819	0.00255599	-4.56e-05	0.00108759	-0.000841808	0.00470457	0.000843035	0.00220623	0.00118759	0.000144775	0.00260352	0.0136049	-0.00355572	0.0914665	-0.00161534	-0.0102891	0.0505061	0.00156189	0.00217439	-0.00290162	-0.0074284	0.0270765	-0.00158176	0.00179462	0.0118099
81-CON1	81-CON1_D17	-0.00363082	0.00252985	0.00670473	0.0124114	0.0749332	0.0032987	0.0082373	0.0433367	-0.00152133	0.00114849	-0.00382664	-0.00563684	0.020905	0.00403672	0.00071537	0.000939205	-1.29e-05	0.000148066	0.000456363	0.0015645	0.0111168	0.00253554	-0.00126765	0.00169302	3.71e-05	0.000233657	0.000717519	-0.000562413	0.00703991	0.00153759	-0.000429814	-0.000664454	-0.0037129	0.000452755	0.00950624	0.0127172	0.0875528	-0.00355911	-0.0180174	0.0484797	-0.00232667	0.00152858	0.00313358	-0.00801309	0.0248221	-0.00524235	-0.00329813	0.0132433
81-CON1	81-CON1_D18	0.000638227	0.00485745	0.0158982	-0.0106615	0.0833239	-2.06e-05	0.000542482	0.0420669	0.00375933	0.00581029	0.00464497	-0.00871379	0.0238339	0.000748791	0.00282792	0.011701	0.00386558	0.00462205	0.0005093	0.00010937	0.00964861	0.0006036	-0.000126499	0.00629106	0.00214335	0.00283409	-0.00175277	0.00169188	0.0046846	0.000594815	0.00104394	0.0016048	-0.00113328	-0.00553222	-0.0196527	-0.00563683	0.0902828	-0.00127683	-0.0113594	0.0383265	0.000386457	-0.00541387	-0.000648984	-0.0055292	0.0286781	-0.00313596	-0.00749927	0.0108308
81-CON1	81-CON1_D19	-0.0075311	0.00229617	0.00588453	9.28e-06	0.0735242	-7.39e-05	0.00155657	0.0228227	-0.000979604	0.00191533	3.86e-05	-0.0147781	0.0246994	0.000610154	0.000687096	-0.00271403	0.00213444	0.00114967	0.00164283	-0.00212174	0.0138849	0.000328255	-0.000300925	-0.000126386	0.00126305	0.00112805	0.00134552	-0.00141754	0.00812512	-0.000284161	-0.000437782	0.000453707	-0.00373968	-0.00526771	-0.0064139	0.00942642	0.0880883	-0.00307528	-0.0192206	0.0403645	-0.00106075	-0.00528093	-0.00480213	-0.0162351	0.0248921	-0.00511137	-0.00167242	0.0182998
81-CON1	81-CON1_D20	-0.00851023	0.00750976	0.0216378	0.0208981	0.0733133	0.000679418	0.000155335	0.0384448	-0.0052645	0.00883981	0.00578179	-0.00867032	0.0192346	0.000485919	-0.000322533	0.00635449	-0.00171324	0.00726169	0.00272864	-0.000429729	0.00760015	0.000169681	0.000420287	0.00522702	-0.000773351	0.00589699	0.00143914	-0.00184545	0.00259359	0.000145666	0.000781297	0.00211452	-0.00792869	-0.0117617	-0.0222711	0.00928475	0.0853719	-0.00497316	-0.0129429	0.0270203	-0.00303265	-0.00660519	0.0110147	-0.00411613	0.0275159	-0.00475381	-0.00409446	0.012283
83-MED1	83-MED1_D1	0.00289729	-0.00147717	0.00578297	-0.0192738	0.0885819	-3.09e-05	-3.4e-05	0.0414578	0.00466499	-0.00107451	-0.00282718	0.0018768	0.0275751	0.000963714	0.00356866	0.0072151	0.00217862	0.00122805	0.00731239	0.00288213	0.0126818	0.00168969	-8.2e-06	0.00248456	0.00154067	0.00101905	-0.00277385	-0.00171153	0.00820239	0.000988817	4.16e-05	-0.000118046	-0.000645039	-0.0166517	-0.0233078	-0.0302836	0.0990025	-0.00624747	-0.0114435	0.0325112	0.00750205	-0.0082122	0.00281015	-0.00248692	0.0323056	-0.000166534	0.00680043	0.0124518
83-MED1	83-MED1_D2	0.00377775	-0.00180956	-0.00208831	-0.0208005	0.0911187	-0.00159093	-0.0042309	0.0470961	0.00346818	-0.00219957	-0.0030988	0.00975218	0.0270329	-0.000861866	-0.000540699	0.010701	0.000824754	-0.00187647	-0.00162974	0.00207894	0.0128822	-0.000346217	0.00109453	-0.00110662	0.000788192	-0.00177459	0.00238656	-0.000518978	0.00817719	0.000230172	0.0031865	0.00172636	0.00185974	-0.00494841	0.000161862	-0.0150048	0.0969434	-0.00124048	-0.00800848	0.0450924	0.00196314	-0.00289204	-0.00430527	0.00518198	0.0301545	-0.00078135	0.000676355	0.010918
83-MED1	83-MED1_D3	0.00470774	0.00381095	0.0118809	-0.00962108	0.0873059	0.000500103	-0.00108531	0.0379368	0.00446414	0.00433326	0.000135157	0.0052462	0.0264531	-0.000920576	-0.00518563	0.00601444	0.00127501	0.00295062	1.78e-05	0.00866876	0.0131752	-0.002032	-0.00141582	3.77e-05	-0.0010264	0.00216938	0.000999459	0.0031339	0.00893453	-0.00162317	0.00110895	-0.00216514	0.0020484	-0.00316785	-0.0080609	-0.0107667	0.0962678	-0.00231525	-0.0171469	0.0362065	0.00295407	-0.00354114	-0.00493143	0.00158662	0.0314008	-0.00311479	-0.00235308	0.00976259
83-MED1	83-MED1_D4	-0.000895484	-0.00170529	-0.00141644	-0.022115	0.0877078	-0.000175741	0.00611064	0.0332378	0.003197	-0.0025873	0.000716719	-0.00551352	0.0267222	-0.000503482	0.00125161	0.0132618	0.00297159	-0.00227316	0.00275448	-0.00209747	0.0124857	0.000363789	0.00494407	0.00184856	0.00317722	-0.000277605	0.00352943	-0.000934834	0.00794056	0.0020184	0.00217826	0.00317955	-5.99e-05	-0.0195249	-0.0373932	-0.0194855	0.0917079	-0.00191038	-0.0101772	0.0326369	0.00159605	-0.0131136	0.00229894	-0.0080938	0.02894	-0.00374674	-0.000373344	0.0151306
83-MED1	83-MED1_D5	0.00395841	0.00373279	0.0110885	-0.0211668	0.0882262	0.0017171	0.0027755	0.0397806	0.00396444	0.0045683	0.00214599	0.00361761	0.0253964	0.0016474	-0.00134781	0.0107851	0.00184064	0.00318041	-0.00212155	0.00190541	0.0120634	0.00101341	-0.00142346	2.81e-05	0.000520917	0.00154648	-0.00330939	0.00415434	0.00766352	8.37e-05	-0.00272247	0.000978624	0.00160626	-0.00814864	-0.0249903	-0.0170347	0.095608	-0.000958015	-0.00480367	0.0427397	0.00210971	-0.00771709	0.00241153	0.00293071	0.03062	-0.000402185	0.00355366	0.0102674
83-MED1	83-MED1_D6	0.00695849	-0.00519496	0.00298316	-0.0246357	0.0823243	0.0032735	0.00646781	0.0514265	0.00346649	0.000249046	0.00561842	0.0057321	0.0201936	0.0023479	0.000720695	0.0158444	0.00079071	0.00183015	0.00170321	0.00245577	0.00701705	0.00201735	0.000740901	0.00376678	0.000514006	0.00199748	0.000285656	-0.00204988	0.00325711	0.00121225	-0.00120029	0.000784857	0.00651716	-0.0067709	-0.0115094	-0.0285021	0.0904944	0.00126336	0.00104212	0.0430272	0.00624534	-0.00449655	0.00357766	-0.00226844	0.0267091	0.0013758	0.00233894	0.0165251
83-MED1	83-MED1_D7	0.00325821	3.45e-05	-0.00313324	-0.0267065	0.0887249	-0.000857952	-0.00641252	0.0413144	0.00334366	-0.0019687	-0.00705306	0.00427269	0.0253159	-0.00196619	-0.00354271	0.0144141	0.00124965	-0.00269703	-0.00172677	0.0034233	0.0101421	-0.00193545	-0.000827888	0.00769937	-0.000193907	-0.00205495	0.00137672	0.00585857	0.0051019	-0.000978607	0.00219013	0.0026434	0.00144839	-0.00656073	-0.023654	-0.0291294	0.0967446	-0.00135843	-0.0119869	0.0341323	0.0026346	-0.0059793	-0.0041208	-0.00491167	0.0306698	-0.00249996	-0.00222358	0.0115834
83-MED1	83-MED1_D8	0.00166149	0.00275587	0.00835507	-0.0155519	0.0869152	-0.00531659	-0.00753009	0.0168003	0.00253081	0.00529103	0.00363195	0.00795369	0.0305848	-0.00307224	0.00379201	0.0150129	-0.00251239	0.00473702	-0.00368948	0.00996807	0.0111438	6.83e-05	0.00397741	0.0122574	-0.00494558	0.000415734	-0.00448116	0.00242969	0.0036242	0.00172606	0.00272496	0.00288914	-0.00672245	-0.0104294	-0.0156932	-0.0048956	0.090568	-0.00619515	-0.00647773	0.0435394	-8.19e-05	-0.00772464	0.00792579	-0.00847435	0.029157	-0.00355286	0.00578537	0.0070686
83-MED1	83-MED1_D9	-0.000456873	0.00179986	-0.0111386	-0.0153771	0.0870947	0.00171343	0.00622281	0.0457497	0.000539802	-0.00194631	-0.00506881	0.0101618	0.0212483	0.00463979	0.00500082	0.0257129	-0.00074069	-0.00128184	-0.00296026	0.00965813	0.00613574	0.00368291	0.000905282	0.00887105	-0.0017769	-0.00310771	-0.00211128	0.0018807	0.0021426	0.0026352	0.00149355	-0.00252445	4.3e-05	-0.0108482	-0.0353993	-0.0123193	0.0908928	-0.00448919	-0.0119483	0.0446841	0.0042545	-0.0123887	-0.0129499	-0.00447796	0.0272288	-0.00230829	0.00905251	0.011337
83-MED1	83-MED1_D10	0.0020076	0.00212975	0.00618254	-0.0201508	0.086909	0.0022231	0.00430109	0.0305463	0.00591539	0.00289772	0.00126158	-0.00498175	0.0265185	0.00219584	-0.00112713	0.0105669	0.00368753	0.00170883	-0.00108325	0.00613895	0.0117218	0.000457742	-0.00293837	0.00275509	0.00138626	0.00130271	0.00168984	0.00274469	0.00635984	0.000140017	0.000189147	0.00188694	-0.00291186	-0.00718878	-0.0148722	-0.0157302	0.0922992	-0.00459366	-0.00591014	0.0392577	0.00261318	-0.00736398	-0.00156882	-0.0116352	0.0287201	-0.00376015	0.00288327	0.0106168
83-MED1	83-MED1_D11	-0.0132147	0.0216428	0.0157098	-0.0180516	0.080204	0.0163218	0.00906579	0.0410677	0.0017608	0.0187336	0.0041665	0.00573724	0.0258871	0.0102234	0.00715133	0.00786913	0.00182022	0.00859695	0.00488025	-0.00275631	0.0104147	0.00502727	0.00062322	-0.00785772	-0.00117027	0.0068287	-0.00180876	-0.00436258	0.00655514	0.00461547	-0.00664357	-0.00472012	0.00119956	-0.00247569	0.000105061	-0.0203518	0.0951497	-9.12e-06	-0.000585879	0.0323086	0.00194937	-0.00164427	5.9e-05	-0.00210648	0.0306205	0.000478485	0.00373106	0.00576657
83-MED1	83-MED1_D12	0.000429342	0.00138952	0.00951109	-0.0246662	0.0920464	0.000282269	0.00429238	0.0317368	0.00217086	0.00262597	0.00633838	-0.00224047	0.0296964	0.000521451	0.000383757	0.00346785	0.00145115	0.00280617	0.00211543	0.000365924	0.0153844	0.00028555	-6.43e-05	-0.000421171	0.0014436	0.00244091	0.00148705	-0.00236584	0.00995665	0.000274091	0.000446349	0.000505891	-0.000336599	0.000530203	0.0189958	-0.0252442	0.0990199	-0.00229384	-0.00483387	0.0192309	0.00273268	0.00205108	0.0121877	-0.00892866	0.0347006	-0.00120432	0.00708044	0.00450027
83-MED1	83-MED1_D13	0.00381388	-0.00117638	-0.00356459	-0.0193223	0.0869952	0.00145472	0.00676996	0.0387326	0.00492568	-0.0015635	-0.00232475	-0.00228747	0.0254591	0.00149925	0.000652031	0.00641206	0.00293173	-0.001866	-0.000376162	0.00198525	0.0124342	0.00116216	0.00287835	-0.00245523	0.00162727	-0.0014435	0.000828664	8.6e-05	0.00874242	0.00199846	0.00374416	-0.00252726	0.00303303	-0.000868734	-0.00011623	-0.0183396	0.0943384	0.00131047	0.00203574	0.0426019	0.00360466	-0.00303593	-0.0105055	-0.00224338	0.0289027	0.00103262	0.000308141	0.00996932
83-MED1	83-MED1_D14	0.00272914	0.00142727	0.00567964	-0.0200957	0.0892333	1.1e-05	0.00125799	0.0334726	0.00418632	0.000771421	-0.000410841	-0.000370742	0.0280019	0.000396322	0.00101445	0.0110246	0.00194387	3.23e-05	-0.000915559	0.00118669	0.0131141	0.000277723	-0.00101695	0.00233106	0.00147586	8.07e-05	0.00136724	-0.00068135	0.00811153	-0.000206325	-0.0003125	0.00205514	0.00208437	-0.000681769	0.0193526	-0.0225153	0.0940004	-1.38e-05	0.00350031	0.0401928	0.00326465	0.000607826	0.00612356	-0.00508663	0.0306029	0.000992199	0.00750336	0.00975722
83-MED1	83-MED1_D15	0.00208053	0.000806147	0.00305921	-0.0270217	0.0851189	0.00368461	0.0105655	0.0443019	0.00288278	0.00358098	0.00595748	0.00126344	0.022856	0.00553926	0.00265039	0.014937	0.00224144	0.00430146	0.00179036	-0.0033254	0.00981253	0.00464475	-0.000131886	0.00256677	0.00305276	0.00345786	-0.00118104	-0.00139643	0.00582776	0.00319824	-0.00176291	0.00200417	0.00307773	-0.00317351	-0.00786288	-0.0257975	0.0923683	-0.002157	-0.00823373	0.0494372	0.00482276	-0.00245438	-0.00117966	-0.00296218	0.0258791	-0.0018292	6.13e-05	0.0173303
83-MED1	83-MED1_D16	0.00409767	-0.00282903	-0.00868669	-0.0211363	0.0843277	-0.000346138	-0.0029794	0.0357653	0.00328875	-0.00445873	-0.00596002	0.00900175	0.0252763	-0.00132053	-0.00384603	0.00704879	-0.000783558	-0.0042676	-0.000102556	0.00771957	0.0126584	-0.00118617	0.0015443	0.00180609	-0.00195129	-0.00244649	0.00365959	0.00231843	0.00805798	0.000218258	0.00351348	0.000251915	0.00343095	0.00135602	0.00653594	-0.0173506	0.0924775	-0.00198952	-0.00843704	0.0375512	0.00305687	0.000118421	-0.00115504	0.0032351	0.0290546	-0.00126037	0.00549479	0.00654572
83-MED1	83-MED1_D17	0.00342183	0.000250486	-0.00819024	-0.0243887	0.089126	-0.00132614	-0.00219177	0.0355077	0.00402162	-0.00338426	-0.00757848	0.00293154	0.0261305	-0.00188468	-0.00228596	0.0124638	0.000951866	-0.00442368	-0.000922906	0.00545049	0.0109982	-0.00191945	5.02e-05	0.00056337	0.000430812	-0.00358158	-0.000622201	-0.00154491	0.00787853	-0.00262703	-0.00217287	-0.00229967	0.0001972	-0.00765638	0.0052011	-0.01862	0.091815	-0.00154297	0.00351187	0.04386	0.00427592	-0.00630851	0.0020179	-0.00038652	0.0286969	0.000324813	-0.0010229	0.0149591
83-MED1	83-MED1_D18	0.00252731	-0.00162099	-0.00503881	-0.00716537	0.0834012	-0.00295724	-0.00648647	0.0532213	0.000673186	-0.00131158	-0.000479566	0.00694179	0.0208345	-0.00481468	-0.00204931	0.0121242	-0.00171663	-0.00111097	0.000500915	0.00672815	0.00929093	-0.00453911	-6.17e-05	-0.00105291	-0.00261628	-0.00115696	-0.000164173	0.00125032	0.00722024	-0.00348498	0.00173846	-0.00326525	0.00271432	-0.00513194	-0.00776604	-0.00968432	0.0934578	-0.00174279	-0.00686058	0.0449328	0.00436724	-0.004227	-0.00219108	-0.00470091	0.0282333	0.000369566	0.00397429	0.00705844
83-MED1	83-MED1_D19	0.00275988	-0.00463065	-0.0143122	-0.0264157	0.0891827	0.00115055	0.00436138	0.039467	0.00252853	-0.00605487	-0.0104282	0.0037293	0.0259042	0.00165511	0.000225695	0.00685869	0.00133129	-0.00630077	-0.0029223	-0.00497149	0.0132691	0.00230779	0.00385542	-0.00318166	0.00154361	-0.00437059	0.00140714	-0.00154226	0.00899761	0.00243211	0.000253833	-0.00127857	0.0038197	-0.00376379	0.00721924	-0.0196037	0.0942346	0.000912614	0.00742563	0.0456125	0.00471097	-0.00376037	-0.0115177	0.00175161	0.0294998	0.00268077	0.00597677	0.00992131
83-MED1	83-MED1_D20	0.00257931	0.00118496	0.00358871	-0.0156857	0.0868299	0.00175141	0.00460388	0.0589618	0.00199941	0.00121447	1.93e-05	0.00785214	0.0211915	0.00145499	5.7e-05	0.021572	-0.000393472	0.00104479	0.00345523	0.00565968	0.00599283	0.0015252	0.00286878	0.00743854	-0.00115458	0.00164181	0.00156301	0.00106893	0.00161164	0.00181196	-7.2e-06	0.0017822	0.00237457	-0.00434184	0.00347377	-0.0114186	0.0967484	-6.46e-05	-0.00258012	0.0539787	0.0028675	-0.00221644	-0.0015184	0.000579225	0.0296259	0.000159498	-0.00268189	0.014534
92-CAN1	92-CAN1_D1	-0.010025	-0.00399884	-0.00939533	0.0058788	0.0418473	-0.000514582	-0.00237999	0.048429	-0.0125953	-0.00447615	-0.00160705	0.00752363	-0.0017905	0.000118265	0.0016652	0.00710469	-0.0110501	-0.00145806	0.00359384	-0.00143231	-0.00556176	0.000614566	-0.000284714	0.000616658	-0.00732644	0.000270387	-0.000259988	-0.00115715	-0.00408463	0.00032686	-0.000206593	-0.00138656	-0.00920034	-0.00671948	-0.0243592	0.0110896	0.0512537	0.00397258	-0.000106996	0.0537274	-0.0108311	-0.00337255	0.0110459	0.0120169	0.00604928	0.00312368	0.00461096	0.00660207
92-CAN1	92-CAN1_D2	-0.010961	-0.00414752	-0.00889708	0.00113822	0.037716	-0.0010807	-0.002271	0.0565844	-0.0136844	-0.00498179	-0.0010996	0.00896812	-0.00578463	-0.00185715	-0.0010409	0.00399621	-0.0123906	-0.00385139	-0.000663337	-0.00216437	-0.00666672	-0.00223441	-0.00165693	-0.00171629	-0.00729615	-0.00262946	-5.53e-05	-0.00332927	-0.0045194	-0.00172792	0.000107989	-0.00058008	-0.0055883	-0.00777816	-0.0222745	0.00982908	0.053645	0.00193785	-0.000843266	0.0529233	-0.0086267	-0.00649645	0.00736282	0.00907373	0.00735185	0.000750134	0.00221262	0.00415977
92-CAN1	92-CAN1_D3	-0.0180431	-0.000684422	-0.00465501	0.00298238	0.0321107	6.03e-05	-0.00138731	0.0539485	-0.0165244	0.000497451	0.00249492	-0.000480058	-0.00979253	0.000642306	-0.00051634	0.000982778	-0.013082	0.00155119	-0.00085328	-0.0018031	-0.00961007	0.00210263	0.00234378	-0.00171198	-0.00945321	0.00136355	-0.000676751	-0.00188405	-0.00659684	0.00253039	-0.00134311	-0.00177234	-0.0123923	-0.00473681	-0.0269776	0.0217382	0.0538614	0.00699627	0.00516801	0.0518768	-0.00781088	-0.00556774	0.0113004	-0.00160006	0.00895795	0.000931059	-0.00280034	-0.000475314
92-CAN1	92-CAN1_D4	-0.0138499	-0.00017037	0.00120464	0.000220979	0.0358223	-0.0026223	-0.00237701	0.0560625	-0.0148712	-0.00301845	-0.00322846	0.00510724	-0.00741645	-0.00440836	-0.0022511	0.00205614	-0.012068	-0.00411368	-0.000510934	-0.00391414	-0.00816126	-0.00479632	-3.01e-05	-0.000929583	-0.00753215	-0.00361316	0.000550153	-0.00202393	-0.00600371	-0.00392173	0.000308587	-0.000690503	-0.00745515	-0.0108454	-0.0320347	0.0151598	0.0530585	0.00400484	0.00354282	0.0532143	-0.00941127	-0.00920277	0.00990436	0.00738115	0.007345	0.00203061	0.000915614	0.00197716
92-CAN1	92-CAN1_D5	-0.0121352	0.0017246	0.00347862	0.00668814	0.0345304	0.000600072	0.000679117	0.0597391	-0.0132491	0.000908124	-0.00254537	0.00541913	-0.00658377	0.00158947	0.000205459	0.00109609	-0.0109827	0.000329895	2.54e-05	-0.00145141	-0.00598387	0.00134266	-0.000804657	-0.0017669	-0.00706542	0.000901468	0.000223291	-0.00150726	-0.00310776	0.000690612	-0.00073495	-0.000649616	-0.0104013	-0.00297903	-0.0174824	0.0158269	0.0525237	0.00124947	-0.00171863	0.0589199	-0.0102296	-0.00407932	0.00773679	0.00535308	0.00529746	-0.0031716	-0.00429227	0.00157246
92-CAN1	92-CAN1_D6	-0.0141436	0.00102019	0.00311904	0.0141881	0.0329901	-0.00138672	-0.00156355	0.0577633	-0.0145528	-0.000277051	-0.00323931	0.0041558	-0.00698807	-0.00232556	-0.0026653	-0.00152426	-0.0113848	7.39e-05	0.00208035	-0.000702282	-0.00491479	-0.00161763	0.0016178	-0.00374682	-0.00745595	0.000632684	-0.00058586	-0.00155978	-0.00204597	-0.000143474	0.00057132	-0.00146383	-0.00940457	-0.00712877	-0.0178354	0.0180807	0.0469594	0.00528778	0.00754274	0.0570598	-0.0135768	-0.00545932	0.0103088	0.00406699	0.00316236	0.00345197	-0.00316916	0.0010024
92-CAN1	92-CAN1_D7	-0.0156749	-0.00102523	-0.00202081	0.0145372	0.0323115	-0.00308919	-0.00340487	0.0452767	-0.016834	-0.000546334	8.17e-05	0.00396762	-0.00471219	-0.00597964	-0.00428436	0.000214817	-0.0126621	-0.00110503	-0.0022241	-0.00232173	-0.00464714	-0.00474866	0.00276056	-0.0010387	-0.00859302	-0.00179203	-0.00125374	-0.000416495	-0.00283091	-0.00248067	7e-05	-0.000556308	-0.0121332	-0.0046976	-0.0141074	0.030072	0.0495002	0.00471257	0.000544407	0.0354301	-0.0136332	-0.00227056	0.00909896	0.00489692	0.0127354	0.00392442	0.00550519	-0.00142518
92-CAN1	92-CAN1_D8	-0.0179861	-0.00310524	-0.00839638	0.0109222	0.0339751	2.56e-05	-0.00184016	0.0525304	-0.0165845	-0.00313789	-0.000837459	0.000424266	-0.00710734	-0.000268201	-0.00172483	0.00157878	-0.0120657	-0.00184415	-0.0012385	-0.00249848	-0.00758563	0.000633571	0.00063026	-0.00120644	-0.00820959	-0.000425119	0.000501466	-0.000774888	-0.00454509	0.00231437	0.000994442	-0.00256647	-0.011372	-0.00969122	-0.0316395	0.0240788	0.0525246	0.0027656	0.00181806	0.0535639	-0.0126593	-0.00773942	0.0137374	0.00397931	0.00656716	0.000390316	-0.00160957	-0.00100943
92-CAN1	92-CAN1_D9	-0.018101	-0.000401457	0.000821517	0.00949277	0.0316552	-0.0013594	-0.00170621	0.0604317	-0.0168904	-0.00213346	-0.00291706	0.000566326	-0.0106983	-0.00189978	-0.00106305	0.00128821	-0.0123691	-0.00267227	-0.000280113	-0.00257127	-0.00977968	-0.00201968	-5.68e-05	-0.00101286	-0.00789848	-0.00202041	0.0004704	-0.00163024	-0.00582254	-0.00152545	-0.000786695	-0.00296171	-0.0106497	-0.00734905	-0.0287338	0.0196797	0.0518123	0.00557085	0.00459906	0.055254	-0.00944871	-0.00795825	0.0106878	0.000539637	0.00502627	0.00202883	-0.00317786	0.00265173
92-CAN1	92-CAN1_D10	-0.00866552	0.00271894	0.00322189	0.00400303	0.0428594	0.00361938	0.0061733	0.0514593	-0.0106674	0.00617932	0.00706234	0.00684819	-0.000923321	0.00671845	0.00446736	0.00517399	-0.00830339	0.00540905	-0.00291162	-0.00330211	-0.00425689	0.00627971	-0.00102888	0.000613318	-0.00400261	0.00272001	-0.00148581	-0.00200813	-0.00292257	0.00413977	-0.00120659	-0.00176958	-0.00640787	-0.00808017	-0.0240887	0.0107244	0.056472	0.00309694	0.00223671	0.0498084	-0.00837349	-0.00644242	0.0117953	0.00872988	0.0100752	0.00120805	8.63e-05	0.00308325
92-CAN1	92-CAN1_D11	-0.0150395	-0.000212094	-0.0017635	0.00891935	0.0377151	0.00146895	0.00175776	0.0575951	-0.0149294	-0.000302734	-0.000878397	0.00301616	-0.00716715	0.00161278	-0.00111093	0.00580373	-0.0109287	-1.49e-06	8.93e-06	-0.00300995	-0.00863144	0.00145951	0.000325141	-0.000780736	-0.00645101	0.000672868	0.00101756	-0.0019705	-0.00513576	0.00145305	-0.0001007	-0.002856	-0.00851391	-0.0020907	-0.0162726	0.0146719	0.0550301	0.00147477	0.000222868	0.052034	-0.00753541	-0.00418838	0.00547519	0.00204988	0.00708872	-0.00154335	-0.00305846	0.00360313
92-CAN1	92-CAN1_D12	-0.0159343	-0.0012276	-0.0031161	0.00980612	0.0329292	-0.00295163	-0.00210068	0.0584959	-0.0159365	-0.0025976	0.00120174	0.00398982	-0.00798922	-0.00459853	-0.00147358	0.00043597	-0.011782	-0.00302781	-0.000966779	-0.00270319	-0.00642096	-0.00439023	0.001109	-0.00186546	-0.00686882	-0.00361127	-0.000673042	-0.00183726	-0.00324565	-0.00288664	0.000533139	-0.00138555	-0.0133133	-0.00643922	-0.0246453	0.0200046	0.0464641	0.0056621	0.00489335	0.0585676	-0.0117179	-0.00457712	0.011326	0.0043185	0.00309657	0.00325706	0.0010536	0.000446579
92-CAN1	92-CAN1_D13	-0.0179324	0.0038413	0.00524431	0.00945201	0.032287	0.00368424	0.00424914	0.0526052	-0.0173898	0.00572934	0.00281177	0.00371655	-0.007195	0.00491875	0.00128218	0.000641828	-0.0129184	0.00578256	0.000657873	-0.00327223	-0.00657024	0.00389682	-0.00135048	-0.00163354	-0.00770998	0.00413866	-0.00122427	-0.00204373	-0.00336802	0.00210253	-0.000705263	-0.00249516	-0.0118826	-0.00559619	-0.0246565	0.0227929	0.0528961	0.00619275	0.0079903	0.049019	-0.00988572	-0.00388708	0.0151683	0.000414117	0.00771897	0.00322788	-0.00340046	0.000921178
92-CAN1	92-CAN1_D14	-0.0233945	0.00105845	0.000372815	0.00383685	0.0199842	0.00315853	0.00309239	0.0465697	-0.0227641	0.00289756	0.00210661	0.00405771	-0.0136478	0.00437659	0.000835921	-0.00136079	-0.0169137	0.00347689	0.00072329	-0.00467982	-0.0104776	0.00361088	-0.000291618	-0.00173759	-0.0103337	0.00265135	-0.000483582	-0.00112444	-0.00607146	0.00185159	-0.00144827	-0.00162529	-0.00992667	-0.00849599	-0.0227085	0.0160944	0.0450809	0.00332926	0.000638397	0.0441053	-0.0103749	-0.00397738	0.0115872	0.00522862	0.00545592	0.00322894	0.00382293	0.00323067
92-CAN1	92-CAN1_D15	-0.0156321	7.01e-05	0.00213985	0.00382366	0.0358032	-0.00210592	-0.00337762	0.06047	-0.0157245	-0.00191114	-0.00467787	0.00384972	-0.00791361	-0.00188834	0.000779939	0.00111232	-0.012872	-0.00260266	0.000261916	-0.00243327	-0.00818943	-0.000959425	0.000796799	-0.00147402	-0.00857627	-0.00153678	0.00135164	-0.00254566	-0.00538884	-0.000563548	-3.39e-05	-0.00206931	-0.00760569	-0.0109045	-0.0353025	0.0115159	0.0520683	0.00352418	0.00215598	0.0559948	-0.0062465	-0.00932655	0.0112778	0.00302785	0.00697508	0.0025806	0.00238556	0.000122295
92-CAN1	92-CAN1_D16	-0.0142972	-0.00359301	-0.00918568	0.00326306	0.0376594	0.000490193	0.00104455	0.0585378	-0.0147466	-0.00356831	0.00134728	0.00379201	-0.00644769	-0.00015103	-0.000851308	0.00130158	-0.012074	-0.0027153	-0.000732649	-0.00337475	-0.00779046	-0.000566724	-0.000429257	-0.000827444	-0.00843731	-0.00273169	-0.00144298	-0.000824621	-0.00592157	-0.000449189	0.000159906	-0.00117049	-0.00845032	-0.00539693	-0.0195354	0.0158686	0.0528146	0.00378421	0.00455742	0.0568433	-0.00913149	-0.00441143	0.00957028	0.00261647	0.00683399	0.00171021	-0.00189953	-0.000356538
92-CAN1	92-CAN1_D17	-0.0243634	0.00503389	0.00645967	0.0242354	0.0374623	0.00280847	0.00584012	0.0504392	-0.0224567	0.0038188	-0.00219193	0.000274118	-0.00388523	0.00359173	0.00108263	-0.000191536	-0.0151958	0.000709588	-0.00366399	-0.00473482	-0.00554473	0.00352282	0.00178195	0.000312188	-0.0088302	-0.00111266	-0.00084517	-0.00369756	-0.00555074	0.00331114	-0.000354068	0.00122331	-0.00790496	-0.00935101	-0.0211815	0.021928	0.0533326	0.00277316	0.00430738	0.0431116	-0.0107144	-0.00784033	0.00462863	0.00629681	0.010538	0.00148342	-0.000434474	7.94e-05
92-CAN1	92-CAN1_D18	-0.0169654	-0.00581494	-0.0130158	-0.0014954	0.0338125	-0.00321882	-0.00481353	0.0540336	-0.0161949	-0.00628735	0.0019513	0.00126201	-0.00821194	-0.00321987	0.00191653	0.00026938	-0.0121271	-0.00391656	0.000194217	-0.00440706	-0.00890152	-0.00302953	-0.002106	-0.000732956	-0.0077762	-0.00226326	0.00118576	-0.0021007	-0.00652331	-0.00264854	0.000335489	-0.00141312	-0.00666725	-0.0135627	-0.0365002	0.00830494	0.0507067	0.0026306	0.000196484	0.0534664	-0.00688746	-0.00935463	0.0118847	0.00580252	0.00563153	0.00275992	0.00422824	0.00459921
92-CAN1	92-CAN1_D19	-0.0237074	-0.00153611	-0.00747781	0.00439997	0.0226031	0.0028995	0.00196745	0.0472297	-0.0201333	4.05e-05	0.00306182	-0.000429449	-0.0137276	0.00315102	0.000396117	0.00112211	-0.0138212	0.000744166	-0.00137053	-0.00527655	-0.0119556	0.00259391	-0.0007783	-0.00251895	-0.00841859	-0.000195429	-0.00167362	-0.00155535	-0.00788054	0.0021731	0.000150309	-0.00134457	-0.0142044	-0.0164908	-0.0349982	0.0238046	0.0390818	0.00696094	0.00878007	0.0428312	-0.0141199	-0.0114127	0.0103648	0.00160743	0.00233246	0.00635794	0.000743083	0.00282295
92-CAN1	92-CAN1_D20	-0.0177771	-0.00127833	-0.00303822	0.0120705	0.0321596	0.00105019	0.000975035	0.0512499	-0.0173048	-0.00148272	-0.000781569	0.00169628	-0.00724617	0.00128481	-0.000296846	0.00211585	-0.0120392	-0.000236951	0.00115702	-0.00374594	-0.0074622	0.000914462	-0.000534117	-0.000565597	-0.00701857	0.00131687	0.00157519	-0.00215441	-0.0048456	0.000944962	0.000503835	-0.00165448	-0.0114457	-0.00960682	-0.0294651	0.0187991	0.0498195	0.00504283	0.00514381	0.0541254	-0.0108933	-0.00598058	0.0122701	0.00388346	0.00563437	0.00202044	-0.00208272	0.00351075
93-IBR1	93-IBR1_D1	-0.00294613	0.00103007	0.00691733	-0.0260237	0.0536394	-0.00201219	-0.00161984	0.0685499	-0.00399585	-0.000560542	-0.00256798	0.00453438	-0.00254227	-0.00417314	-0.00333556	0.0101995	-0.0066973	-0.00245771	-0.00265077	0.00171697	-0.00857739	-0.00474432	-0.000884939	-0.00124375	-0.00560473	-0.0029897	0.000497668	-0.00421696	-0.00729248	-0.00445145	0.000372939	-0.00132039	0.00631666	-0.0165955	-0.0614842	-0.0124251	0.0640677	0.000586142	-0.000880602	0.0632682	0.00204118	-0.0177594	0.00990385	-0.000481674	0.00942457	0.000347009	-0.00508893	0.0108425
93-IBR1	93-IBR1_D2	-0.0024956	0.00360473	0.0174389	-0.0175458	0.0492237	0.000729507	0.00405119	0.0761992	-0.00453662	0.0039619	-0.00335784	0.00803717	-0.00518287	0.000108541	-0.00278685	0.0072147	-0.00567252	0.00180755	-0.00151771	-0.00271263	-0.00920583	-0.000522706	-0.000603444	0.000664808	-0.0057798	0.00077532	-0.000348219	0.00206975	-0.00730268	-0.000869031	0.000134221	-0.00155626	0.00340698	-0.0151297	-0.0548905	-0.00925671	0.0635763	0.000916926	0.00426847	0.066108	-0.000440587	-0.0123932	0.0157755	0.00546589	0.00891585	-0.000496947	-0.00894969	0.00606644
93-IBR1	93-IBR1_D3	-0.00248899	0.000641483	0.00917321	-0.015998	0.0547849	-0.00289908	-0.00564682	0.078321	-0.00428313	-0.00192297	-0.00624363	0.00610915	-0.0018997	-0.00422934	-0.000268985	0.00862283	-0.00557715	-0.0043079	-0.00384782	0.000740285	-0.00673602	-0.00431277	-0.0014038	-0.00228085	-0.00524969	-0.00518085	-0.00040835	-0.000872284	-0.00443892	-0.00381946	2.36e-06	-0.00317695	0.00717119	-0.0104585	-0.0416541	-0.0136465	0.0678735	0.000629355	0.00366287	0.0624898	0.00481745	-0.00891616	0.0126552	-0.000156666	0.01303	0.00071567	-0.00381902	0.00601521
93-IBR1	93-IBR1_D4	-0.000498096	0.00234847	0.00669676	-0.0138923	0.0581074	-0.000780043	-0.00194376	0.0815482	-0.0033683	0.00223906	0.0014595	0.00913843	0.00014478	-0.000433111	0.00186832	0.0105331	-0.00553998	0.00100267	-0.00187139	0.00213284	-0.00642398	0.000232403	0.00131368	0.000897151	-0.00547125	0.000141168	-0.000584628	-0.000576462	-0.0054719	7.3e-05	-0.0013139	-0.000959122	-0.00136889	-0.0159813	-0.0646098	0.00333657	0.068335	0.000500399	-0.000891659	0.0686139	-0.000511247	-0.0152263	0.0107243	-0.0010953	0.0115884	9.42e-05	0.00113275	0.00816586
93-IBR1	93-IBR1_D5	-0.00378849	-0.00231098	-0.00368304	-0.01616	0.0604619	-0.00138351	-0.00124309	0.0749103	-0.00615152	-0.00416548	-0.00469366	0.0145675	0.00108351	-0.00307084	-0.00294098	0.0121886	-0.00845334	-0.00484243	-0.000800269	0.00166764	-0.00567308	-0.00388982	-0.0011473	-0.00129981	-0.00743923	-0.00425448	0.000349687	9.19e-05	-0.00427942	-0.00354713	0.00099233	-0.00367651	0.00536649	-0.0124175	-0.0535233	-0.0106017	0.0749555	0.00071151	0.0010788	0.0587694	0.00238468	-0.0117384	0.00731166	0.00946924	0.0156039	0.0011299	-0.000674761	0.0110168
93-IBR1	93-IBR1_D6	-0.00309849	-3.62e-05	-0.00129307	-0.00661363	0.0612004	0.00116748	0.00229543	0.0758608	-0.00530424	0.00099744	0.000940527	0.00960304	0.00295199	0.00169886	0.000360233	0.0131195	-0.00705268	0.00240193	0.0030822	0.00256355	-0.00385145	0.00158747	-2.52e-05	-3.75e-05	-0.00663827	0.00294519	0.000393455	0.00108878	-0.00309234	0.00115809	-0.000439651	-0.00113939	0.00220227	-0.0157789	-0.0490283	-0.00516408	0.0671862	0.000206265	0.00192556	0.0612137	0.00275448	-0.0164759	0.00257768	0.00252376	0.0129743	0.00295021	0.00452637	0.00818966
93-IBR1	93-IBR1_D7	-0.00135735	0.00313041	0.0116901	-0.00406423	0.0615132	0.0023025	0.00604326	0.0685257	-0.00425062	0.00434633	0.000708029	0.0102753	0.00485872	0.00308349	0.0015345	0.0106525	-0.00646602	0.00393236	0.00145006	0.00403327	-0.00187928	0.00279878	-3.44e-05	-0.000697557	-0.00605215	0.00326652	-0.000560795	0.000347106	-0.00137184	0.00230841	0.000157425	-0.00232739	-0.00148927	-0.0149603	-0.0490091	0.000222324	0.0704576	0.00234452	0.000567856	0.0532356	-0.00340205	-0.0151818	0.0026508	0.00942746	0.0143667	0.000878918	-0.00144008	0.0113646
93-IBR1	93-IBR1_D8	-0.00526374	0.00164363	0.00823239	-0.0117455	0.0571954	-0.000828482	-0.00121144	0.0736785	-0.00528406	0.00139313	-0.00140127	0.000231393	0.000409721	-0.00121314	-0.000895176	0.00851143	-0.00625925	0.000378798	0.000114641	0.000461968	-0.00558911	-0.000345382	0.00380688	-0.00156164	-0.00664325	0.000325832	0.00156936	0.000681463	-0.00497921	0.000432628	0.000676973	-0.0010772	0.002119	-0.0149045	-0.0658823	-0.00335237	0.0695283	0.000246757	0.00285758	0.0668887	0.00103799	-0.0149252	0.0140005	-0.00277369	0.0145919	-0.000637574	-0.00525011	0.00550008
93-IBR1	93-IBR1_D9	-0.00213328	0.00114897	0.00419092	-0.0159759	0.0537737	0.000995957	0.00142272	0.0725268	-0.00485258	0.00215865	-0.000292366	0.00811575	-0.00089947	0.0012211	-0.000304296	0.00648598	-0.00657054	0.0026296	0.00296767	-0.000437004	-0.00600469	0.0021057	0.00279052	0.00123744	-0.00633053	0.00285936	0.000251449	0.000146893	-0.00485285	0.00255581	0.000602729	-0.00270799	0.00386691	-0.0165155	-0.0618399	-0.00977755	0.0649815	-0.00221172	-0.0046553	0.0629709	0.000751809	-0.0172028	0.0129137	0.00209508	0.0124032	-0.00115646	-0.00155853	0.00204208
93-IBR1	93-IBR1_D10	-0.0144025	-0.00220787	-0.0114804	-0.0127036	0.0497693	0.000173793	-0.000333865	0.0788349	-0.0143012	-0.00291059	-0.000514496	0.00313597	-0.00682514	-8.74e-05	-0.00226144	0.00634508	-0.0132651	-0.00213834	-0.000832182	-0.00148029	-0.0112614	-0.000347627	-0.000907981	-0.000902864	-0.0107944	-0.00126125	-0.000198807	-0.00157258	-0.00868061	-0.000117325	0.000140214	-0.00231883	-0.00188716	-0.00863647	-0.0437301	0.00803882	0.0685671	-7.21e-05	0.00420499	0.0731233	-0.0031956	-0.0112682	0.00306286	-0.000492825	0.0108541	0.00113634	-0.00489322	0.00825537
93-IBR1	93-IBR1_D11	-0.00245008	-0.00058602	-0.000156052	-0.0126484	0.0615886	-0.000209805	0.000760511	0.0725507	-0.00461873	-0.00139728	-0.001963	0.0103903	0.00322678	-0.00153632	-0.00287943	0.0128886	-0.00671844	-0.00185178	-0.00049607	0.00214252	-0.00485658	-0.00225566	-0.00183372	0.00249795	-0.00602622	-0.00245594	-0.0028271	-0.000587491	-0.00465608	-0.00204069	0.000580415	-0.0013143	0.00237694	-0.0160774	-0.0461126	-0.00529088	0.0730135	0.000727634	0.00324147	0.0571179	0.00114503	-0.0116932	0.0115675	0.00082892	0.014673	0.000402817	-0.00459989	0.0109687
93-IBR1	93-IBR1_D12	-0.0164114	0.00433959	0.00843909	0.000603941	0.0451229	0.00367042	0.00605851	0.0810775	-0.0147634	0.00593931	0.00445561	0.00470432	-0.00824979	0.00483089	0.00315621	0.00766299	-0.0115836	0.00485352	-0.00167568	-0.00320594	-0.00976345	0.00323142	-0.00345972	-0.00409759	-0.0079183	0.00298219	-0.00119354	-0.000847504	-0.00524147	0.00127987	-0.000912954	-0.00274949	-0.00549668	-0.00458625	-0.0249864	0.0138557	0.0706371	0.0026675	0.00594785	0.0573578	-0.00343454	-0.00435123	0.0116871	-0.00484389	0.0138345	0.000818861	-0.00537687	0.00973001
93-IBR1	93-IBR1_D13	-0.0112213	0.000626963	-0.0019897	-0.0137511	0.0554524	0.00274626	0.00737791	0.0724836	-0.0122777	0.00305963	0.00660376	0.00521667	-0.00186574	0.0044037	0.00279396	0.00495594	-0.0127877	0.0042042	0.00138134	0.00115561	-0.00774012	0.00471316	0.00241835	-0.000733808	-0.0112248	0.00376385	-0.000588636	-0.000863004	-0.00655346	0.00476989	0.00152281	-0.00223834	0.00453004	-0.0108708	-0.0556605	-0.010067	0.074953	0.00271348	0.00938074	0.0601163	0.0047851	-0.0135236	0.0087815	0.000313969	0.0155407	0.00459989	0.00337528	0.0109715
93-IBR1	93-IBR1_D14	-0.00674761	0.000173768	-0.000138819	-0.0148585	0.0494749	-0.000481227	-0.00262796	0.0716764	-0.00843365	-0.000109965	0.000207304	0.00652419	-0.00487746	-0.000388945	0.00289317	0.00716072	-0.00895948	0.000845035	0.00350214	-0.00230283	-0.00923586	0.000620868	0.000701444	-0.000935318	-0.00765961	0.000160598	-0.00230071	-0.00059001	-0.00758647	0.000895164	0.00135791	-0.00115758	0.00518982	-0.0140286	-0.0557949	-0.00718496	0.0632255	0.00076554	0.00462764	0.0630952	0.00118876	-0.0127108	0.0137849	0.00138779	0.0109016	0.00152101	-0.00464257	0.00667528
93-IBR1	93-IBR1_D15	-0.00381433	0.00189773	0.00773685	-0.0209589	0.0566016	0.0043513	0.0106986	0.0714604	-0.00629378	0.00439791	0.00324331	0.00781516	0.000325239	0.00575471	0.00159582	0.00582255	-0.00773564	0.00499868	0.0018904	-0.00118802	-0.00475164	0.0046697	-0.00179352	-0.00164076	-0.00693059	0.00528786	0.000808381	-0.00117041	-0.00372751	0.00312908	-0.00112122	-0.00311242	0.00343732	-0.00870202	-0.0495257	-0.00769493	0.0693466	0.000445118	-0.000383327	0.0664802	-9.2e-05	-0.0125195	0.00633387	0.00372185	0.0134698	0.00218053	-0.00215255	0.00407502
93-IBR1	93-IBR1_D16	0.000673777	0.000784585	0.00038859	-0.0191546	0.063545	0.00294843	0.0061441	0.07808	-0.00205987	0.00218364	0.00302168	0.0100679	0.00357828	0.0042365	0.0028367	0.0121304	-0.00384915	0.00329357	0.00243302	-0.000581048	-0.0041278	0.00419588	0.000192581	0.0023836	-0.00404028	0.00360364	0.000914724	0.000556251	-0.003801	0.00353675	-2.37e-05	-0.00229244	0.000555246	-0.0122248	-0.0583465	-0.00788942	0.0737835	-0.00219871	-0.00559738	0.0665966	-0.00135882	-0.0123907	0.0108983	0.00351595	0.0130159	-0.00184397	-0.00237923	0.0134659
93-IBR1	93-IBR1_D17	-0.00262354	0.000468189	0.00622642	-0.0139368	0.0607628	6.44e-05	0.00212097	0.0717803	-0.0054854	-0.00185765	-0.00694288	0.0119549	0.0016975	-0.000758475	-0.00104052	0.0152685	-0.0080874	-0.00294532	0.000506895	0.00407644	-0.00596665	-0.0013776	-0.00141	0.00144776	-0.00705006	-0.00237741	0.000619946	-0.0008664	-0.00493304	-0.00214544	-0.00110055	-0.00189671	0.00180309	-0.0100155	-0.0469287	-0.000576417	0.0748876	0.00416661	0.0108335	0.0602895	-0.00122212	-0.0111074	0.00692439	0.00473786	0.015494	0.00458597	-0.00455432	0.0109449
93-IBR1	93-IBR1_D18	0.000219908	-0.0012012	-0.000852087	-0.0139885	0.0518132	-0.00133824	0.000905037	0.0803684	-0.00284283	-0.00102384	0.000671589	0.00887831	-0.00317049	-0.00182036	-0.00344662	0.0094398	-0.005331	-0.00239024	-0.00295351	0.00178192	-0.00704928	-0.00170383	0.00179523	-0.000840968	-0.0053274	-0.00281275	-0.000445269	0.000885747	-0.00476094	-0.00166822	-0.00115317	-0.00216355	-9.17e-05	-0.00951869	-0.0380685	-0.00134997	0.0629874	0.0011205	0.00430466	0.0663597	-0.00173478	-0.00651317	0.0147882	0.0014621	0.00801638	0.00124782	-0.00249011	0.00896051
93-IBR1	93-IBR1_D19	-0.00426474	0.000974113	0.00318798	-0.0141274	0.0561944	0.00107307	0.00363437	0.0772256	-0.00611441	0.00261674	0.00464239	0.00906078	-0.00184959	0.00230577	0.00252334	0.0129161	-0.00729016	0.00315717	0.000979538	0.000655644	-0.00843967	0.00252085	0.000457489	0.00276634	-0.00675961	0.00245366	-0.0011588	0.00103473	-0.00701808	0.00184117	-0.00170842	-0.00256271	0.00276315	-0.0098493	-0.0557611	-0.0062384	0.069323	0.00339478	0.0111994	0.0657131	0.00168163	-0.0116568	0.0117874	-0.00237403	0.013602	0.00366611	-0.0064541	0.00752759
93-IBR1	93-IBR1_D20	0.000678083	0.0004139	0.000401841	-0.0117187	0.0548642	0.00157563	0.00180608	0.0681782	8.69e-05	0.0030165	0.00626861	0.00237659	0.000520633	0.00425931	0.00602783	0.009602	-0.00194336	0.00369065	0.000718988	0.00171755	-0.00501059	0.00491952	0.000720833	0.00104425	-0.00235354	0.00293436	-0.000151592	-0.000134612	-0.00338623	0.004628	0.00115094	-0.00284653	0.000504208	-0.0167494	-0.0495887	-0.00679232	0.0652264	-0.00320858	-0.0109405	0.0572636	-0.000145533	-0.0138907	0.0100257	0.00267489	0.0134688	-0.00446804	-0.00162576	0.00642408
94-OMA1	94-OMA1_D1	0.00664123	0.000545911	0.00553095	-0.0210225	0.0744043	0.000101774	0.00142326	0.0660188	0.00370627	-0.000399825	-0.00400256	0.0124364	0.013582	-0.00027481	-0.00171246	0.0146658	0.000579798	-0.000971688	0.000847921	-0.00028327	0.00436879	-0.000146289	8.34e-05	-0.00141404	-0.000234854	-0.000382714	-4.24e-05	0.00132051	0.00307967	-0.000438178	-0.000110698	-0.000895974	0.00948885	-0.0065585	-0.0345226	-0.03459	0.0862259	0.00183401	0.01529	0.0523895	0.00811682	-0.0085046	0.0105777	-2.77e-05	0.0217046	0.00486937	0.00151988	0.0118591
94-OMA1	94-OMA1_D2	0.0069608	-0.00232243	-0.00357637	-0.0297988	0.0801042	-0.000666257	-0.00192577	0.0520871	0.00730485	-0.00217083	-0.00274241	0.00279848	0.0210594	-0.00110838	-0.000949564	0.00569987	0.00394282	-0.00195285	0.00225799	0.000988991	0.00925819	-0.000168421	0.0041793	0.00528587	0.00134045	-0.000650685	0.00205806	0.00501584	0.00489164	0.000645301	0.000393177	0.0018786	0.00970229	-0.0116506	-0.0550498	-0.0346441	0.0874745	0.000255982	0.0108565	0.0491825	0.00957482	-0.012306	0.00775153	-0.0017862	0.0239951	0.0047945	0.00536531	0.0127668
94-OMA1	94-OMA1_D3	0.00657098	-0.00282279	-0.00903686	-0.0138049	0.0732021	0.00132964	0.00153062	0.0602908	0.00216609	-0.00299807	0.000816907	0.0137797	0.0143621	0.00227306	0.00234168	0.0107037	-0.00144642	-0.00203575	0.000552597	0.0027237	0.00463033	0.00243865	0.000423515	0.000655354	-0.00207091	-0.00150525	0.00066464	0.00148095	0.00254318	0.00225749	9.3e-05	-0.000609291	0.0083495	-0.00862928	-0.0384721	-0.0279707	0.0841328	0.00441705	0.0161928	0.0504008	0.00669739	-0.00976912	0.00692729	0.00531565	0.021493	0.00584739	0.00367885	0.00758362
94-OMA1	94-OMA1_D4	0.0106398	0.00151735	0.00731511	-0.0344582	0.075977	-0.000687082	-0.00294808	0.0552284	0.0104399	0.000825753	-0.00194325	0.00207032	0.0158967	-0.000888527	-0.00120747	0.0121806	0.00675762	-0.000332723	-0.0017407	-0.000240734	0.00517316	-0.000727718	-0.000744547	0.000782835	0.00552029	-0.00103261	-0.000248649	-0.00178791	0.00258939	-0.000380882	0.00137888	0.000689482	0.0126983	-0.00854909	-0.0501676	-0.0475859	0.0883885	0.0011753	0.0148478	0.0426532	0.0133846	-0.0116797	0.00451868	-0.00644838	0.0214991	0.00342281	-0.000125749	0.0177137
94-OMA1	94-OMA1_D5	0.0100002	-0.00128532	-0.0081719	-0.0259854	0.0791032	-0.000761166	-0.00330761	0.0514236	0.00559525	-0.00332996	-0.0047413	0.0143031	0.0203031	-0.00104822	0.00185008	0.00572865	-8.96e-05	-0.00304096	-0.000481863	0.00434093	0.010184	-5.33e-05	0.00199888	0.00163619	-0.00173846	-0.00219681	0.000323164	0.00277531	0.00657366	0.000538468	0.00185461	0.000300439	0.00764655	-0.0128069	-0.0591736	-0.0351545	0.0850435	-0.00107764	-0.0101854	0.0388927	0.00522539	-0.018675	-0.0015045	0.00547717	0.02575	1.38e-05	-0.000472663	0.00660772
94-OMA1	94-OMA1_D6	0.00660889	-0.00197323	-0.00991436	-0.0258408	0.0789044	0.000269884	-0.000797351	0.0576893	0.0065943	-0.00154017	0.00392026	0.00416159	0.0192053	0.00102324	0.00353508	0.0121541	0.00287685	-0.000429664	0.00110556	0.00268056	0.00696313	0.000933315	0.000130468	0.00390057	0.000429346	1.2e-05	0.000321774	0.00214193	0.00339982	0.00105095	-0.000343907	0.000573622	0.00870563	-0.0119606	-0.0550257	-0.0362097	0.0855536	-0.000187831	0.00731088	0.0483444	0.00938459	-0.0142862	0.00492561	-0.00386267	0.0247777	0.00302655	0.00388619	0.00596121
94-OMA1	94-OMA1_D7	0.00665325	-0.00727102	-0.0266736	-0.0251557	0.0732428	-0.000310448	-0.00283342	0.0549821	0.0048907	-0.0086054	-0.0030308	0.0073884	0.0143546	0.00022124	-0.000173413	0.010264	0.00169162	-0.00758619	-0.00455971	-2.53e-05	0.00416431	-0.000118801	-0.000824417	-3.53e-05	0.00122936	-0.0070807	-0.00236878	-0.00106014	0.00207576	-0.000255844	-0.000713044	-0.000531996	0.00742134	-0.00608816	-0.0113572	-0.0358773	0.0864991	0.00270323	0.0126434	0.0422921	0.0077742	-0.00161782	0.00799869	0.00254901	0.0234125	0.00407162	-7.5e-05	0.0101649
94-OMA1	94-OMA1_D8	0.00750988	0.00235713	0.00748566	-0.0287391	0.081609	0.00109627	0.00338555	0.0604808	0.00526768	0.00207639	0.000955212	0.00973663	0.0192156	0.000953113	0.00077366	0.0128144	0.000481754	0.00110171	-0.001229	0.00573071	0.00686709	0.000811382	-0.000990541	0.00456569	-0.00171695	0.0003526	-0.00110637	0.00348583	0.00264021	0.000591432	0.000458828	0.00260791	0.00989752	-0.0130434	-0.0546266	-0.0340577	0.0895248	0.00289207	0.0127671	0.0452651	0.00898558	-0.0141653	0.0048441	0.00390027	0.0258737	0.00583658	0.00460661	0.0134892
94-OMA1	94-OMA1_D9	0.00454255	-0.00137575	-0.00648975	-0.0209614	0.0760097	0.00175326	0.00567638	0.0703626	0.00501228	-0.000887664	0.00443071	0.0071732	0.0159029	0.00169984	2.51e-05	0.0109965	0.00144629	-0.000372883	-0.000690597	0.0026087	0.00525665	0.000949043	-0.00167937	-4.14e-05	-0.000447533	0.000547282	0.00165879	0.00116797	0.00293039	0.000932036	0.000794048	0.00092047	0.00433688	-0.00659109	-0.033212	-0.0205399	0.0842865	0.00424035	0.012682	0.058699	0.0046144	-0.00802976	0.000246795	0.00115623	0.0215369	0.00673553	0.00926133	0.00957058
94-OMA1	94-OMA1_D10	0.00615809	0.000345033	-0.00937738	-0.017425	0.0703374	-6.72e-05	-0.00178973	0.0615713	0.00361037	-0.00106848	0.00257332	0.0107176	0.0129312	-0.00136835	-0.000574217	0.00986287	-0.000836884	5.5e-06	0.000682041	0.00260723	0.00355868	-0.000702072	0.000666627	0.00172863	-0.00211369	0.000266995	-0.00201036	0.00213537	0.00196446	-0.000350845	0.00029666	-0.000262407	0.0134291	-0.0200937	-0.0528258	-0.023426	0.0748634	0.00386523	0.00440302	0.0499025	0.0107648	-0.0195492	0.00557831	-0.00329348	0.0194558	0.00468119	0.000960443	0.0112079
94-OMA1	94-OMA1_D11	0.00490468	-0.00632012	-0.0176684	-0.0251786	0.0782164	0.000433832	0.00149645	0.0502315	0.0047091	-0.0064573	-0.00254373	0.00128619	0.0189521	0.0003416	-0.000781911	0.00945971	0.00302084	-0.00550552	-0.00265275	-0.00239862	0.00775066	7.97e-05	-0.000211631	-0.000314274	0.00276889	-0.00486574	-0.000870036	-0.00209496	0.00529103	0.000153619	7.13e-05	-0.0013514	0.00351249	-0.0154711	-0.044737	-0.0292708	0.08435	0.000770787	0.0118945	0.0462877	0.00599731	-0.0129915	0.00678052	-0.0012119	0.0255399	0.00374406	0.00503447	0.00340302
94-OMA1	94-OMA1_D12	0.0066758	0.00416684	0.0112747	-0.0184352	0.073229	-0.00107533	-0.00308736	0.0545997	0.00345044	0.00305143	-0.00215009	0.0116099	0.0160597	-0.0013039	0.000555801	0.0110087	-0.000506108	0.00186812	0.000583979	0.00249764	0.00575818	-0.000118366	0.00142482	0.0018694	-0.00112691	0.00172318	0.000696264	0.00131223	0.00260372	-0.00062393	-0.00216964	0.00108348	0.00217264	-0.00507593	-0.0187233	-0.0170655	0.0830348	0.00136265	-0.000532014	0.0481479	0.00138298	-0.0029265	0.00948816	0.00369601	0.0234677	0.00114174	0.00255749	0.00575028
94-OMA1	94-OMA1_D13	0.00902661	-0.00564051	-0.00756457	-0.0256638	0.071488	0.000349662	0.00109342	0.0494745	0.00775022	-0.00315559	0.00234544	0.00103254	0.0169786	-0.000927711	-0.00433625	0.00471173	0.00512155	-0.00156072	0.000674277	-0.0021036	0.00812089	-0.00162115	0.00159697	0.000996832	0.00364849	4.95e-05	0.00355117	0.00186166	0.00510526	-0.000307805	0.000116245	0.000757069	0.00976607	-0.0107478	-0.0234986	-0.0379301	0.0867098	0.00289311	0.00612712	0.0382041	0.00791286	-0.00715862	0.00899407	0.00223115	0.0266974	0.0033071	0.00198265	0.00883412
94-OMA1	94-OMA1_D14	0.00889349	0.00100431	0.0024323	-0.0236155	0.0701527	-0.000166412	-0.00161755	0.0585977	0.00575983	0.000668447	-0.000316619	0.00939502	0.0129308	-0.000376023	-0.00115842	0.0107571	0.000553814	-0.000549559	-0.00244475	0.00486664	0.00413253	-0.000735494	-0.00117884	0.000310902	-0.001819	-0.00140538	-0.000449259	0.0024146	0.00274962	-0.000707949	0.000538762	-0.000994969	0.00793488	-0.0201435	-0.0637622	-0.0358487	0.0821779	-0.00121391	0.00647575	0.0483526	0.00988749	-0.0168077	0.0145386	-0.00166432	0.0223965	0.00278904	0.00555261	0.0117143
94-OMA1	94-OMA1_D15	0.00833151	-0.00484106	-0.0248801	-0.0302033	0.0805964	-0.00250434	-0.0105039	0.0554804	0.00627658	-0.00556643	0.00142879	0.00696626	0.0206493	-0.00195315	0.00141631	0.00911072	0.00201806	-0.00300532	0.000682845	0.00576593	0.00852122	-0.000842837	0.00144597	0.00499222	-0.000805984	-0.00190401	0.00116936	0.00389199	0.00420484	6.14e-05	0.00148367	0.00247997	0.00735205	-0.0096733	-0.0353171	-0.0355963	0.0898463	0.00243311	0.0161231	0.0435493	0.00818433	-0.00775539	0.0117241	-0.000180504	0.0266204	0.0052218	0.00333915	0.00990036
94-OMA1	94-OMA1_D16	0.00675628	0.00639424	0.0286424	-0.0297288	0.0791865	0.00150697	0.00512852	0.0613401	0.00526385	0.00790166	0.00265758	0.00798379	0.0176584	0.00157046	-0.000230652	0.0140197	0.00240298	0.00547351	-0.000719141	0.000321287	0.00623146	0.00102396	-0.00136618	0.00272903	0.00189127	0.0038335	-0.000227745	-0.000693473	0.00298621	4.52e-05	-0.0016343	0.00136659	0.00903917	-0.0119436	-0.0338742	-0.0415178	0.0878271	0.00213866	0.0161943	0.0479406	0.00922076	-0.00881086	0.00970793	0.00489982	0.0234476	0.00608898	0.00618777	0.0124769
94-OMA1	94-OMA1_D17	0.00693081	0.000768599	-0.00073324	-0.0336265	0.0794199	0.00254283	0.00861386	0.0579041	0.00593398	-0.000196633	0.0013017	0.00726933	0.018372	0.00180158	-0.00303947	0.00664349	0.00184524	-0.00100457	-0.00460235	-0.0010459	0.00839491	0.00078191	-0.00138246	0.000414156	0.00119628	-0.00118086	0.00106057	0.000392356	0.00535859	0.000910035	0.0021993	-0.00165173	0.0094589	-0.0129167	-0.0377364	-0.0409881	0.0860051	0.00112162	0.0140059	0.0509421	0.00988205	-0.00935912	0.0112597	0.00143548	0.0233431	0.00610741	0.00618628	0.0102756
94-OMA1	94-OMA1_D18	0.00870711	-0.000602505	0.00134326	-0.0174417	0.0745341	0.000879237	-0.00144088	0.0599557	0.00502285	-0.00118493	0.000673458	0.0111384	0.0147861	0.00154723	0.00106578	0.0134317	-0.000917257	-0.00139934	0.000596092	0.00808263	0.00499462	0.00175356	-0.00117759	0.00140945	-0.00339614	-0.00174405	-0.000963982	0.00179429	0.00378714	0.000546194	-0.00159482	-0.00216655	0.0111064	-0.0141864	-0.0471669	-0.0258688	0.0827085	0.00449263	0.0165085	0.0476238	0.00946819	-0.013591	0.00417809	0.00170577	0.0220854	0.00678597	0.0056078	0.00939648
94-OMA1	94-OMA1_D19	0.000854989	-0.00599663	-0.0225737	-0.00103633	0.0714906	-0.0013046	-0.00412843	0.0562534	0.0019389	-0.00641341	0.00219141	0.00258188	0.0168519	-0.00142554	0.00169516	0.00389835	0.00123753	-0.00283472	0.00390629	0.00167061	0.00781038	0.000575183	0.00433887	-0.00062125	-0.00116287	-0.000740126	-9.08e-05	0.00450503	0.00463724	0.00110418	-0.00217213	0.00241232	0.00381931	-0.00286149	-0.00116602	-0.020196	0.08664	-0.000977766	-0.000185537	0.0348039	0.00495659	0.00133027	0.0160373	-0.00251907	0.0264623	0.000752442	0.0054408	0.00988832
94-OMA1	94-OMA1_D20	0.00723399	0.00224952	0.00530541	-0.0226667	0.0751807	0.00114428	0.00258009	0.0538716	0.00401978	0.00243722	0.00153241	0.0112421	0.0178145	0.00266881	0.00541412	0.00815781	0.000101481	0.00234445	0.000511705	0.00265091	0.00837563	0.0028687	-0.000770283	0.000509716	-0.000721356	0.000909203	-0.00271991	0.00124761	0.00530514	0.0016788	-0.00123422	0.000471357	0.00629249	-0.00259636	-0.00631881	-0.0315044	0.086179	0.00300703	0.0175476	0.0417893	0.00479287	-0.00159484	0.0160685	0.00763058	0.0231923	0.00214641	-0.00452959	0.0131227
95-QAD1	95-QAD1_D1	0.00869255	-0.00124555	-0.000398988	-0.0173473	0.0448259	0.00113152	0.00264419	0.085585	0.00422173	-0.00224314	-0.00286805	0.0066196	-0.00541147	0.000794219	-0.00143095	0.00194153	0.000460251	-0.00224106	-0.000270706	0.0028578	-0.00605849	0.000347311	-0.000539117	-0.00242602	-0.000869305	-0.00151695	0.00136951	-0.00133371	-0.00361509	0.000443065	0.000774819	-0.000198291	0.00247364	-0.0102879	-0.0554452	-0.00587622	0.0579726	0.00170792	0.00117363	0.0831483	0.00151656	-0.0119025	0.0110109	0.00322622	0.00439624	0.00180483	0.00212379	0.00305901
95-QAD1	95-QAD1_D2	-0.000248246	0.000284396	0.00339216	-0.0180674	0.0500838	-0.00141807	-0.00120445	0.0839968	-0.00224218	-0.00059383	-0.00149117	0.00465879	-0.00457085	-0.00235615	-0.00122907	0.00441592	-0.00395339	-0.00111987	0.000268757	0.000711307	-0.00803585	-0.00217352	0.000717779	-0.000819304	-0.00413275	-0.00141699	0.000521368	-0.00171218	-0.0060424	-0.00146133	0.00136037	-0.00255428	-0.000622298	-0.00477587	-0.0231529	-0.00162476	0.0706991	0.00279736	0.00603099	0.0723142	-0.000938431	-0.00459781	0.00512999	0.00513403	0.0128055	0.00116266	-0.00158927	0.00780342
95-QAD1	95-QAD1_D3	0.00400089	0.000860658	-0.00567104	-0.0187863	0.0505143	-0.00177026	-0.00461736	0.087498	0.0002214	0.00136473	0.00471377	0.0071522	-0.00320044	-0.00127576	0.00138236	0.00345933	-0.00289286	0.00199632	-0.000988916	0.00244032	-0.00579401	-0.000825075	-0.000437109	-0.00211144	-0.00389373	0.00177526	-0.000133269	-0.00106947	-0.00360225	-0.000202773	0.000346612	-0.0017041	0.00189895	-0.00736912	-0.0424211	-0.00358631	0.0667684	0.00110118	0.00347133	0.0799921	0.000850965	-0.00898568	0.00757914	0.00144472	0.0107713	0.00106249	-0.00177419	0.00328622
95-QAD1	95-QAD1_D4	-0.00395726	0.000513739	0.00409223	-0.00793902	0.0456194	-0.000351269	-0.000635491	0.0840295	-0.00604487	4.78e-05	-0.0018176	0.00703714	-0.00619655	-0.000607694	0.00104653	0.00412399	-0.00658595	-0.00057712	0.000299631	-6.7e-05	-0.00761737	-0.000651605	-0.00015595	-0.00292045	-0.00500415	-0.000768748	0.000234791	-0.00289211	-0.00457347	-0.000961079	-0.000102061	-0.00173639	-0.0050968	-0.00947142	-0.0540909	0.0107984	0.0560061	0.00259983	0.0038848	0.0873151	-0.00261799	-0.0123482	0.00642769	-0.00146239	0.00372672	0.00228962	0.00171755	0.00191395
95-QAD1	95-QAD1_D5	0.00193118	-0.00114098	-0.000933459	-0.0130899	0.04724	0.000503068	0.000782172	0.0962429	-0.00129498	-0.00184324	-0.00299806	0.00900866	-0.00655638	0.000629823	0.000154654	0.00512729	-0.00333507	-0.00169948	0.0011056	0.00128603	-0.00762465	0.0003277	0.000169543	-0.00392288	-0.00338716	-0.000937285	0.000164062	-0.00112377	-0.00379342	-0.000388147	-0.00117994	-0.00222963	-0.00140587	-0.0117215	-0.0788876	-0.00490236	0.0591086	0.00377261	-0.00325767	0.0863898	0.00113367	-0.0164958	0.00808054	0.00729955	0.00534232	0.00103421	0.00454742	0.00733373
95-QAD1	95-QAD1_D6	0.00209198	0.000738871	-0.00776236	-0.0145254	0.0479286	-0.00128297	-0.00664913	0.0990134	-0.000704073	0.00048066	0.00312534	0.00858366	-0.00640255	-0.00038255	0.00352307	0.00285999	-0.00230607	0.00134017	0.0012533	-0.00101561	-0.00765961	0.000805229	0.0015846	-0.00373149	-0.00305618	0.0015729	0.000274689	4.06e-07	-0.00400328	0.00184792	0.000309321	-0.00170644	0.00174888	-0.00897231	-0.0480085	-0.00910997	0.0651522	0.00033268	-0.00316465	0.0783719	0.00159768	-0.0118121	0.00451181	0.00572971	0.00837896	-0.00205101	-0.000342014	0.00727708
95-QAD1	95-QAD1_D7	0.00596222	0.00277083	0.00596691	-0.0218888	0.0505096	0.0029414	0.0049586	0.0902522	0.00145059	0.00413463	0.00301607	0.00755192	-0.00339854	0.00413589	0.00297164	0.00210998	-0.00116562	0.00452715	0.0010288	0.001529	-0.00576958	0.00412344	-0.000880633	-0.00192485	-0.00200879	0.00365663	-0.000511272	-0.00173994	-0.00325789	0.00347513	0.000287198	-0.00182423	8.56e-05	-0.00405859	-0.0469925	-0.00198647	0.0665303	0.00425407	0.00511119	0.0836043	0.00232226	-0.00911948	0.00699958	0.00112506	0.00967795	0.00146789	0.000413307	0.00330151
95-QAD1	95-QAD1_D8	0.00475933	0.00164471	0.00880198	-0.0255713	0.0605192	-0.000317536	-0.00263425	0.0808943	0.00260933	0.000817257	-0.00464754	0.00409648	0.00125456	-0.000721018	-0.000470723	0.0121758	-0.000645958	-8.14e-05	-0.000453766	0.00187358	-0.00543294	-0.000163454	8.17e-05	-0.00104429	-0.00224061	-0.00012308	-0.000221653	-0.000144151	-0.00442512	0.000173796	-0.00011524	-0.00201947	0.0034921	-0.0144004	-0.057773	-0.00939827	0.0686689	0.000347912	-0.000831404	0.0729101	0.00208451	-0.0145229	0.00250472	0.00116436	0.0117038	0.000245503	-0.00102278	0.0104394
95-QAD1	95-QAD1_D9	-0.000169687	0.00181244	0.00941461	-0.0151694	0.0526188	0.0018561	0.00583484	0.0882604	-0.0022707	0.00228605	-0.000550938	0.00383521	-0.00408213	0.00163595	-0.00201608	0.00887205	-0.0047155	0.00167609	-0.000989975	0.00395671	-0.00843429	0.00114727	6.63e-05	-0.00167677	-0.00534322	0.00137111	0.000856811	-0.000203865	-0.0063173	0.0010685	-0.000250839	-0.00146037	-0.000315112	-0.00726558	-0.04608	-0.000151664	0.0715959	0.000781749	0.00132972	0.0788574	0.000517749	-0.00900047	0.00684453	0.000264448	0.0127509	-0.000124609	-0.000377082	0.00745099
95-QAD1	95-QAD1_D10	0.00487488	-6.81e-06	-0.00274526	-0.0181667	0.0561044	-0.00110378	-0.0036023	0.0866209	0.00209153	-8.2e-05	-0.00038891	0.00554984	-0.00204476	-0.00136441	-0.00121469	0.0102902	-0.00100117	0.000197046	0.000682365	0.0020967	-0.00726998	-0.00073748	4.75e-06	1.7e-05	-0.00290278	0.000121965	-0.000667	0.00201831	-0.0054022	0.000237904	0.00145835	-0.00244658	0.00105568	-0.00964581	-0.051901	-0.00297876	0.0696668	-0.000424709	-0.00203742	0.0771353	0.00104069	-0.0105831	0.00655567	0.00055207	0.0112701	-0.00082712	-0.000917695	0.00992538
95-QAD1	95-QAD1_D11	-0.00408531	0.00116519	-0.00317162	-0.00892841	0.053693	-4.74e-05	-0.00255389	0.0834607	-0.00480513	0.00210417	0.00515077	0.00494304	-0.00368996	0.000952865	0.00341267	0.012364	-0.00565192	0.00276536	0.000720917	0.000976258	-0.00896689	0.00192644	0.000588421	-0.000315772	-0.0050955	0.00228872	-0.000941451	-0.000174282	-0.0067256	0.00214333	0.000262753	-0.00187683	-0.00359166	0.000197342	-0.00648388	0.00941087	0.0752174	-0.000666887	-0.00263719	0.0757507	-0.00118238	-0.000728392	0.00363753	-0.00549364	0.0135262	-0.000739697	9.44e-05	0.00951202
95-QAD1	95-QAD1_D12	0.00171054	-0.000796715	-0.00237967	-0.0222135	0.0520563	-0.000551333	-0.00127094	0.0805725	-0.00123829	-0.000987567	0.000600421	0.00756793	-0.00420898	-0.000500101	0.000133851	0.0107187	-0.00461829	-0.00113471	-0.00100702	0.00220557	-0.00860048	-0.000250792	0.000614497	-0.00148193	-0.00543835	-0.00119298	-0.000336623	0.000276217	-0.00655204	-0.000210879	-0.000422351	-0.000892114	-0.000612914	-0.00760124	-0.0416147	-0.000955307	0.0688246	0.00149227	0.000949175	0.0758348	0.000565176	-0.00731386	0.00887878	0.000220133	0.0109458	0.000954024	0.00152651	0.00966878
95-QAD1	95-QAD1_D13	-0.00445045	-0.00232153	-0.0193387	-0.0205416	0.0426651	-0.00392467	-0.0121305	0.0808811	-0.00588558	-0.00298529	0.00268217	0.00507543	-0.0104148	-0.00371928	0.0014716	0.00634022	-0.00701677	-0.000889582	0.00101197	-0.000163254	-0.012052	-0.00233303	0.00118463	-0.00354664	-0.00652252	0.000501305	0.000768887	-0.0019379	-0.00800689	-0.0010807	-0.000232052	-0.00312211	0.000334401	-0.00622474	-0.0433797	-0.00532938	0.060068	0.00290174	0.00177608	0.0860683	-0.00111408	-0.00784561	0.0085099	0.00937454	0.00412455	0.00246083	0.00257196	0.00697234
95-QAD1	95-QAD1_D14	0.00159533	0.00170809	0.0123381	-0.0182438	0.0534543	8.63e-05	0.000701717	0.0856736	-0.00305246	0.00152424	-0.00386007	0.0109613	-0.000993454	-0.000173325	0.000155317	0.00108839	-0.0056908	0.000394968	0.000266245	0.000676077	-0.00460632	-0.000353594	-0.000412169	0.000160154	-0.00612764	5.46e-05	0.000120397	3.84e-05	-0.003774	-0.00090244	-0.000736295	-0.00104749	-0.00302195	-0.00646422	-0.0278209	0.0053587	0.0683986	-0.00232563	-0.0102198	0.0866424	-0.0018257	-0.00770964	0.000967564	-0.00111572	0.00958197	-0.00229653	0.00442425	0.00213002
95-QAD1	95-QAD1_D15	-0.000370011	0.000263069	0.00230837	-0.0115805	0.048837	-0.000754153	-0.00160241	0.088475	-0.00283576	9.08e-05	-0.00112187	0.00840001	-0.00580271	-0.000880056	-0.00055932	0.0101625	-0.00500401	-4.3e-05	-0.000906842	0.00261629	-0.00780167	-0.000559076	-0.000236751	-0.0042686	-0.00465192	-1.37e-05	0.000630173	-0.00115272	-0.00400504	-1.22e-05	0.00105679	-0.0026829	-0.00497511	-0.0110183	-0.0593828	0.00923988	0.0653438	0.00130968	0.000162485	0.079831	-0.00457528	-0.0118302	0.0111134	0.00215454	0.00847173	-0.000593838	-0.00281783	0.00819265
95-QAD1	95-QAD1_D16	0.00619133	0.00112776	0.00249444	-0.0132088	0.0558949	-0.000205145	-0.00133954	0.0768813	0.00388417	0.00187602	0.00281486	0.00369455	0.00242341	0.00014363	0.00169252	0.00542054	0.001363	0.00114357	-0.00118432	0.00167947	-0.00225037	0.000363939	-0.00107324	9.63e-05	-0.000176745	-0.000330002	-0.00173938	0.000835091	-0.00221108	0.000362669	0.000478646	0.000417295	-0.0035897	-0.0120205	-0.0536953	0.00105487	0.0622165	-0.00301044	-0.00966101	0.0787815	-0.00188986	-0.0139284	0.00627539	-0.000310203	0.00676794	-0.00449732	0.00142657	0.00634592
95-QAD1	95-QAD1_D17	-0.00249043	-0.000557944	-0.00350228	-0.00378033	0.0567869	0.00104063	0.000736181	0.0836379	-0.0032653	-0.000807969	-0.000325718	0.00552879	-0.0011211	0.00162436	0.00191945	0.0127929	-0.00297405	-0.000562566	5.51e-05	-0.00240338	-0.00680978	0.00168866	-0.000250676	-0.000403043	-0.00188577	-0.000262401	-0.000137778	-0.00130257	-0.00488594	0.00138155	-0.000712398	-0.00238513	-0.0100349	-0.00661465	-0.0508279	0.0194411	0.0696142	0.00296574	-0.00392855	0.080455	-0.00551855	-0.00790138	0.00918041	0.000951507	0.012435	-0.000918543	0.0014003	0.00770154
95-QAD1	95-QAD1_D18	-0.00112602	0.00263279	0.011881	-0.0164075	0.0429567	0.000609222	0.00113184	0.0865807	-0.00454041	0.00334049	-0.000475762	0.00492727	-0.00787129	0.00148478	0.00200716	-0.000521915	-0.00645711	0.0021927	-0.000745066	0.0021897	-0.00881607	0.00181345	0.000443313	-0.00171442	-0.00614252	0.00149707	0.00019628	-0.00189898	-0.00588005	0.00153167	-0.000311525	-0.00168276	-0.00236712	-0.00475784	-0.0479344	-0.00149979	0.0591977	0.000329472	-0.00624976	0.0892284	0.00277767	-0.00745172	0.011404	-0.000376541	0.00565975	-0.000439158	0.00790082	0.000856323
95-QAD1	95-QAD1_D19	0.000210504	-0.00225527	-0.0258997	-0.0169123	0.0493148	-0.00148234	-0.00629157	0.0833374	-0.00364597	-0.000615559	0.0109835	0.0106486	-0.00435781	-0.00015357	0.00190881	0.00735153	-0.00601362	0.00246315	0.00134421	0.00238526	-0.00784755	0.000583811	0.00157975	-0.00100024	-0.00520896	0.00310114	-0.000155806	-0.00209217	-0.0051391	0.00116239	-0.000155288	-0.00178104	-0.0027345	-0.00548242	-0.0251707	0.00178182	0.063477	-0.000545292	-0.00563279	0.0736533	-0.00277249	-0.00453484	0.00477932	0.00331463	0.00669825	-0.00171301	-0.000458737	0.0124775
95-QAD1	95-QAD1_D20	0.00279962	0.000355881	0.00463547	-0.0166058	0.0638683	-0.00146148	-0.00560551	0.0850576	0.000474408	-0.00086354	-0.00680911	0.00399645	0.00328287	-0.00247997	-0.00230312	0.0144947	-0.00199737	-0.0016254	0.000467519	0.0042366	-0.00476083	-0.00172109	0.000891065	0.000406963	-0.00306927	-0.00143079	-0.000640734	-0.000117085	-0.00410458	-0.00105748	0.0007225	-0.00153886	-0.000850399	-0.00937652	-0.0612814	-0.000352209	0.0746644	0.00111934	0.00242751	0.0774758	0.00153295	-0.0114529	0.00724631	-0.00367113	0.0146864	0.000309159	0.00127752	0.00996909
97-SHE1	97-SHE1_D1	0.00504117	0.00071489	-0.00113217	-0.0285791	0.0894467	-0.00121158	-0.00406807	0.0704268	0.00506461	0.000927278	0.0029447	-0.00563561	0.0226993	-0.00132337	0.000319561	0.0140688	0.00487674	0.00155598	0.00287636	-0.00302969	0.00872897	-0.00113691	0.000337162	0.00280209	0.00407973	0.00200738	0.00184181	-0.00163073	0.00514386	-0.000669196	0.00155404	-0.000914285	0.0057655	-0.00194363	-0.00724503	-0.0428608	0.0970022	0.00275321	0.0184409	0.0489576	0.00688277	-0.00243313	0.000262607	-0.0128712	0.0294216	0.00425345	0.00738983	0.009558
97-SHE1	97-SHE1_D2	0.00508736	0.00407162	0.0375	-0.0310794	0.0893608	0.00121745	0.00773367	0.0651111	0.00432365	0.00695668	0.00653688	0.00122909	0.0234207	0.000801808	0.000322763	0.0159619	0.00278783	0.00630276	0.000185316	0.00111528	0.00926662	0.000766128	-0.000356643	0.00162988	0.00184274	0.00517498	0.000477363	-0.000557661	0.00501288	0.000760098	0.000358297	0.000631464	0.00683125	-0.00730579	-0.0276509	-0.0431259	0.0967967	0.00110813	0.00646721	0.0416168	0.00734656	-0.00786357	-0.00160432	-0.00740624	0.0309946	0.00294647	0.00727175	0.00937988
97-SHE1	97-SHE1_D3	0.00602382	0.00254507	0.0154078	-0.0267679	0.0890739	0.000105417	0.000316716	0.0595859	0.00470451	0.00248004	-0.00212888	0.00657894	0.0233058	-0.000811122	-0.00352236	0.0116762	0.00281763	0.001757	9.98e-05	-0.00228314	0.0103592	-0.0016801	-0.00439647	0.000744452	0.00192253	0.00131655	-0.000995764	0.0020015	0.00589443	-0.0028939	-0.00382127	0.000367431	0.0048128	0.00048346	0.00943533	-0.0382715	0.0961004	0.00128612	0.0104222	0.0367415	0.00486094	-3.4e-05	0.00610088	0.002811	0.0287409	0.00282364	0.00897611	0.00828958
97-SHE1	97-SHE1_D4	0.00141932	0.00274861	0.0178381	-0.00891009	0.0862353	0.00189371	0.00529425	0.0678639	0.00156664	0.00410411	0.0019774	-0.000815279	0.0211585	0.00261113	0.00272643	0.00958758	0.00167458	0.00380097	0.00105446	-0.002651	0.008529	0.00296888	0.00107818	0.00069905	0.00142608	0.00312992	-0.000541742	0.00139339	0.00552087	0.00269623	0.00071722	-0.00295245	0.00629092	-0.00915454	-0.0645729	-0.0277392	0.0928995	0.00167033	0.0178874	0.0474741	0.00852063	-0.0109127	-0.00531982	-0.00782962	0.0275366	0.00360152	0.00996513	0.0130078
97-SHE1	97-SHE1_D5	0.00458885	0.0054172	0.031451	-0.0187654	0.0900177	0.000201409	0.000914522	0.0603125	0.00386369	0.00723382	0.00596589	0.00173946	0.0252538	-0.000431768	-0.00155838	0.00757419	0.0027809	0.00583583	0.000622012	0.000807897	0.0114247	-0.000758366	-0.00178144	0.00350265	0.00175182	0.00409612	-0.00087933	0.00142901	0.00635063	-0.000996845	-0.00127888	0.000577128	0.00531746	-0.0035632	0.00566538	-0.0391143	0.0978734	0.00330502	0.0256551	0.0416803	0.00526448	-0.00199305	0.00240074	0.00118008	0.0301552	0.00512718	0.00996171	0.0100997
97-SHE1	97-SHE1_D6	0.00424943	-0.00138424	-0.0170907	-0.0242375	0.0910575	-0.00104357	-0.000598956	0.0715495	0.0048057	-0.00160492	0.000616567	-0.0114634	0.0246329	-0.000704447	-0.00151129	0.0115521	0.00529176	-0.000547466	0.00530551	-0.00402703	0.0100432	-0.000241766	0.00180058	0.0029303	0.004655	0.000388456	-0.000115809	-0.00180025	0.00543241	-6.45e-05	-0.000145378	0.000922963	0.00701961	-0.00539049	-0.0338516	-0.0501433	0.0974807	0.000439647	0.0142277	0.050871	0.0083386	-0.00607787	-0.00288132	-0.0131935	0.0295898	0.00265116	0.00747177	0.0148776
97-SHE1	97-SHE1_D7	0.00476951	-0.000709005	-0.00679472	-0.0242942	0.0923071	-0.000729328	-0.00312591	0.0589896	0.00408567	-0.000853373	0.000875456	0.00064773	0.0261862	-0.000780533	-0.00123539	0.00876503	0.00307379	-0.000304907	0.000297554	-0.000822416	0.011275	-0.00100788	-0.000741595	0.00493693	0.0019407	-0.000112292	-2.19e-07	0.00091064	0.00604386	-0.000987752	-0.00122494	0.000611169	0.00207033	0.00289653	0.0325245	-0.0402271	0.0981633	0.00238537	0.0182417	0.0430624	0.00249921	0.00364345	0.00769287	-0.00142982	0.0299639	0.00352321	0.0133516	0.0135222
97-SHE1	97-SHE1_D8	0.00704543	-0.00399455	-0.0336871	-0.0281224	0.0884771	0.000302233	0.00429402	0.0734313	0.00589257	-0.00446259	0.000423061	0.000238317	0.0223044	0.000618489	0.000547961	0.0152882	0.00444237	-0.00285675	0.00300707	-0.00261442	0.00830104	2.17e-05	-0.00163603	0.00565002	0.00299692	-0.00125907	0.00183354	0.000515805	0.0040601	-0.00030061	-0.00101825	0.000113296	0.00489823	0.000664067	0.00983751	-0.0429118	0.0976112	0.00144845	0.00957857	0.0496212	0.00599999	0.000430454	0.00025064	-0.00845915	0.0296173	0.00186067	0.00665493	0.0130832
97-SHE1	97-SHE1_D9	0.00355962	-0.00228559	-0.0197021	-0.0232921	0.0906994	-0.00119514	-0.00296173	0.0674283	0.00431193	-0.0029721	0.00139986	-0.00765414	0.0243633	-0.00100447	-0.000965615	0.0116662	0.00504505	-0.00205432	0.00143742	-0.0059836	0.00965174	-0.000634792	0.00206668	0.00463631	0.00477002	-0.00105765	0.00146787	-0.00278159	0.00487123	-0.000105888	0.000597659	0.00156908	0.00508907	-0.00379696	-0.0190497	-0.0400552	0.0977933	0.000871204	0.0130673	0.0471158	0.00713767	-0.00387836	-0.000196864	-0.0122899	0.0299338	0.00272223	0.00846198	0.0149994
97-SHE1	97-SHE1_D10	0.00527999	-0.000934273	-0.00634015	-0.0213865	0.0894725	-0.00101372	-0.00421968	0.0601968	0.00413398	-0.00140012	-2.56e-05	0.00222959	0.0242086	-0.0013784	-0.00320972	0.011749	0.00215191	-0.00146748	-0.00162963	0.00334307	0.0102423	-0.00163563	-0.00122617	0.00251921	0.000987248	-0.00127111	-0.000171435	-0.000930826	0.00653902	-0.00168488	-0.00163202	-0.00190672	0.00487223	-0.00498368	-0.0161822	-0.0279128	0.0956234	0.0018011	0.0114155	0.0323992	0.00612045	-0.00582181	-0.00197227	-0.00455254	0.0311403	0.00339439	0.00652378	0.00632111
97-SHE1	97-SHE1_D11	0.00460308	0.00241021	0.0130174	-0.0161431	0.0885125	-0.00143874	-0.00842206	0.0727575	0.00427436	0.00333065	0.00482421	-0.00151374	0.0226858	-0.001245	0.00108862	0.00887099	0.00355332	0.00351049	0.00134087	-0.00072909	0.00874812	-0.00101642	-0.00202147	0.00391304	0.00276381	0.00267692	-0.000454379	0.000178963	0.00457202	-0.000952304	-0.00126706	0.00131106	0.00564883	-9.75e-05	0.0121316	-0.0316707	0.0980331	0.00154783	0.0044561	0.0501429	0.00520539	6.55e-05	-0.00263014	-0.002617	0.0299871	0.00102143	0.00264421	0.0125712
97-SHE1	97-SHE1_D12	0.00691609	-0.000257171	-0.00411248	-0.0428079	0.0916633	-0.000349261	-0.00158339	0.0566438	0.00613367	0.000283514	-0.00013476	-0.00300507	0.0265114	-0.00072475	-0.00492003	0.00146534	0.00494043	-0.000373852	-0.00251313	-0.00252584	0.0134591	-0.00118009	-0.00164284	-0.00110188	0.00334409	-0.000966248	-0.00409254	3.11e-05	0.00894596	-0.0012766	-0.00165682	-0.00114871	0.00679526	-0.00729502	-0.0331925	-0.0529093	0.0988299	0.000393479	0.00760988	0.0348838	0.00795352	-0.00717081	-0.000671476	-0.00582757	0.0317052	0.00241708	0.00395469	0.00943355
97-SHE1	97-SHE1_D13	0.00371597	-0.00294716	-0.0139665	-0.0221461	0.0889855	-0.000191259	0.000330208	0.0605213	0.00334447	-0.00378961	-0.00319095	0.00294571	0.0242545	0.000467737	0.00126561	0.00901569	0.00234545	-0.00292416	0.00052539	-0.00173393	0.0104504	0.00130432	0.00353776	0.00294773	0.00141245	-0.00201792	0.00110341	0.00057609	0.00591812	0.00158957	0.00146787	9.21e-05	0.00371396	0.000973086	0.00989025	-0.0376507	0.0985229	0.00180551	0.00932197	0.0411043	0.00407765	0.000651712	0.00264937	-0.000519204	0.0315477	0.00195973	0.00692079	0.00882545
97-SHE1	97-SHE1_D14	0.00519204	-0.00217358	-0.0193492	-0.025095	0.0913336	-0.000777804	-0.0007771	0.0671451	0.00544695	-0.00232995	0.00230792	-0.00639383	0.0247199	-0.00014529	0.000209627	0.0135239	0.00454804	-0.00130343	0.00118401	-0.000551963	0.0096582	-0.000135249	-0.000162994	0.00440735	0.00309408	-0.000591513	7.2e-05	0.000914645	0.00505189	-0.000521073	-0.00190691	0.000623756	0.00564599	-0.00301431	-0.0119925	-0.0400126	0.0980338	0.00212183	0.0148208	0.0456744	0.00691847	-0.00434402	-0.00680855	-0.0120251	0.0299307	0.00340769	0.0112637	0.0115547
97-SHE1	97-SHE1_D15	0.00613788	0.000295499	-0.00543599	-0.029419	0.0939119	-0.000445345	-0.00339902	0.0598629	0.00478712	-0.000156275	0.00198386	0.000335059	0.027373	-0.00028964	0.0013276	0.00456999	0.00335558	9.76e-05	-0.00126737	0.00129726	0.0126452	-0.000338468	-0.00198285	0.00291231	0.00187923	-0.000153218	-0.000551972	0.00075608	0.00754553	-0.000293721	0.000100284	-0.000200686	0.00502197	-0.0030245	0.000445423	-0.0412797	0.0994539	0.00290858	0.0236947	0.0453246	0.00499866	-0.00269809	0.00203423	-0.00328481	0.0315972	0.00421242	0.00914279	0.0110754
97-SHE1	97-SHE1_D16	0.0049921	-0.00107872	-0.0100478	-0.0305145	0.0932684	-0.000633073	-0.00232811	0.0604704	0.00458688	-0.00144054	-0.000236109	-0.00513125	0.0268923	-0.000839653	-0.00264745	0.00790666	0.00370065	-0.0011494	-0.000616016	0.000353415	0.0117991	-0.001162	-0.00154379	0.0044865	0.00251287	-0.00107401	-0.000704279	-0.000837153	0.00666869	-0.00126417	-0.00072518	0.000653967	0.00498451	-0.00359414	-0.022351	-0.0394288	0.0993573	0.00190047	0.0117148	0.0407346	0.00666991	-0.00503497	-0.00379936	-0.0112655	0.0321625	0.00252186	0.00277015	0.00656998
97-SHE1	97-SHE1_D17	0.00521787	-0.00443611	-0.0337536	-0.0248553	0.0878318	0.000658777	0.00391946	0.0667869	0.00505125	-0.00539245	-0.000342093	-0.00299624	0.0233621	0.00121409	0.000309851	0.0112485	0.00412747	-0.00380135	0.0024614	-0.00089046	0.00946585	0.000438267	-0.000537234	0.00303044	0.00319763	-0.002248	6.42e-05	-0.00258619	0.00532218	8.41e-05	-0.001353	-0.000362074	0.00353292	-0.00302453	-0.0045985	-0.038035	0.0973011	0.00215247	0.0126556	0.0455809	0.00593892	-0.00233468	0.00545508	-0.00840221	0.030497	0.00452708	0.0131869	0.00907133
97-SHE1	97-SHE1_D18	0.0042727	-0.00251036	-0.0250386	-0.0245447	0.092009	-0.00108784	-0.00601617	0.0646244	0.00434457	-0.00318537	0.00149824	-0.00411822	0.0253289	8.26e-05	0.0037989	0.0116301	0.00342271	-0.00179732	0.00235575	0.00142912	0.010384	0.000558825	9.28e-05	0.00272208	0.00217382	-0.00127568	-0.000957259	-0.000437064	0.00603208	0.000476411	-2.14e-05	-0.00141166	0.00353173	-0.00379465	-0.0068102	-0.0350881	0.0975677	0.00234936	0.0170666	0.0409728	0.0053134	-0.00354424	-0.00363275	-0.0135337	0.0308792	0.00418836	0.0120658	0.00830378
97-SHE1	97-SHE1_D19	0.00453372	9.18e-05	0.00448423	-0.0282901	0.0904641	0.000897831	0.00614652	0.0620015	0.0043191	0.000787056	0.00291443	-0.0012114	0.024673	0.00118124	0.00271255	0.0105282	0.00331695	0.000565678	0.00105332	-0.000389146	0.0105369	0.000914462	0.000240994	0.00334279	0.00221751	-2.02e-05	-0.00149724	-0.00011709	0.00612862	0.000359467	-5.92e-07	-2.15e-06	0.00765147	-0.0110561	-0.0559652	-0.0413369	0.0936894	0.000433671	0.0139769	0.0449082	0.0093551	-0.0118667	-0.00163432	-0.00678083	0.0286635	0.00448369	0.011316	0.0121857
97-SHE1	97-SHE1_D20	0.00716226	0.000704703	0.0069749	-0.035408	0.0909747	6.77e-05	0.000508578	0.0677576	0.00582713	0.00100401	0.00026415	0.0019079	0.0241524	-0.000218349	-0.000641209	0.0113219	0.00419637	0.000709798	0.00146068	-0.000525034	0.0097364	0.000166437	0.00314058	0.00406841	0.00276254	0.000769962	0.000920378	-0.00078183	0.00542104	0.000514591	0.000427233	0.000333719	0.00467609	-0.00249776	-0.00204077	-0.0398516	0.0960311	0.00118779	0.0146773	0.048013	0.00632211	-0.00348643	-0.00413949	-0.00729411	0.0286277	0.00278181	0.00872582	0.0153568
107-ISW1	107-ISW1_D1	0.00389949	-0.00129772	-0.00585118	-0.00934536	0.0838523	-0.000330766	-0.00283455	0.0627649	0.000550654	-0.0024941	-0.00457464	0.0136563	0.0210204	3.22e-05	0.00257315	0.0104268	-0.00239218	-0.0023042	-0.00042718	0.0049756	0.00882695	0.000396872	-0.000178233	0.0025542	-0.00316981	-0.00182729	0.000107451	0.00180341	0.00506177	0.000653096	0.001721	0.000523688	0.00660435	-0.00782586	-0.0334175	-0.0234755	0.0919037	0.0033575	0.0160799	0.0430158	0.00611951	-0.00832498	0.000174976	-0.00126196	0.0277234	0.00530334	0.00546502	0.00814879
107-ISW1	107-ISW1_D2	0.00529017	-0.00104599	-0.00764266	-0.022795	0.0853537	-0.000500661	-0.00364995	0.0639766	0.00107808	-0.00138856	-0.00143547	0.0191088	0.0204238	-0.000876571	-0.00242703	0.0147124	-0.00316787	-0.0012943	-0.00129681	0.00843877	0.00727258	-0.00103759	-0.000198842	0.00477892	-0.00439926	-0.000851999	0.000234625	0.0031587	0.00309321	-0.000837789	0.000358551	0.00124248	0.00835391	-0.00883398	-0.0434748	-0.04013	0.0942985	0.0023671	0.011387	0.0428747	0.00793935	-0.0096528	-0.00409086	-0.00228279	0.0290767	0.0041543	0.00263563	0.00704233
107-ISW1	107-ISW1_D3	0.00365461	-0.000128576	0.0012082	-0.0219233	0.080422	-0.000463136	-0.0021742	0.0708917	-0.000394519	-0.000349219	-0.00230139	0.0149813	0.0171227	-0.00106015	-0.00209012	0.0110767	-0.0041466	-7.99e-05	0.000157096	0.00858801	0.00588754	-0.00109589	-0.000949464	0.000684578	-0.00523931	0.000578845	0.00221734	6.31e-05	0.00347813	-0.000623658	0.00154854	-0.00221564	0.00846186	-0.00588144	-0.0284385	-0.03085	0.0904128	0.0028024	0.00927105	0.0532925	0.00717928	-0.00751766	-0.000996296	-0.002591	0.026197	0.00517715	0.0068677	0.00895356
107-ISW1	107-ISW1_D4	0.0077347	0.00481679	0.0249359	-0.0286403	0.0885228	-0.00130735	0.000283712	0.0644943	0.00424966	0.0062834	0.00695105	0.011671	0.0234765	-0.00146552	-0.00201058	0.0120902	0.000851867	0.0047349	-0.00221212	0.00629552	0.00961807	-0.00111222	0.000657512	0.00534103	-0.000593126	0.00330257	-0.000146177	0.000946887	0.00487044	-0.00071447	-0.0018564	0.00122516	0.0063191	-0.00723915	-0.0322463	-0.0298195	0.0957342	0.00169213	0.0098388	0.0425254	0.00620839	-0.00744865	0.00130183	-0.00676568	0.0298108	0.00383345	0.00445483	0.0148433
107-ISW1	107-ISW1_D5	0.00625131	0.000451765	0.00206126	-0.035328	0.0843393	-0.000729619	-0.0016952	0.0708949	0.00377606	0.000474184	0.000103891	0.00383902	0.0192008	-0.00157601	-0.00309212	0.0106895	0.00088734	0.000483263	-0.00116609	0.00457173	0.00611977	-0.00221638	-0.00272646	0.00405606	-0.00112209	0.000463061	0.000819579	0.000257791	0.00251702	-0.00196513	0.000355256	-6.39e-05	0.00831717	-0.00837473	-0.0418703	-0.0390795	0.0933622	0.00158862	0.00855264	0.0512954	0.0078381	-0.00942281	-0.00556473	-0.00766155	0.0277249	0.00325649	0.00255229	0.0138347
107-ISW1	107-ISW1_D6	0.0072363	0.00160747	0.00356293	-0.0438197	0.0868002	0.00135132	0.000433428	0.0551938	0.00659215	0.00233258	-0.00115703	0.00336717	0.0226041	0.000439328	-0.00447225	0.00821735	0.00398426	0.00106866	-0.00272453	0.00316849	0.00939121	-0.00113407	-0.00364632	0.00347964	0.00145799	-1.4e-05	-0.00209848	0.0031514	0.00455108	-0.00207372	-0.00191195	0.000847119	0.00580014	-0.00661516	-0.0433944	-0.0463526	0.0940902	0.000404376	0.00967119	0.0455559	0.00800361	-0.00817676	-0.000106305	-0.00986068	0.0289136	0.00137193	0.000442559	0.0109789
107-ISW1	107-ISW1_D7	0.00623209	0.00103029	0.00190178	-0.0205459	0.0868017	-0.00133038	-0.00479651	0.0558978	0.00240423	0.00118875	0.000961108	0.0147471	0.0231899	-0.00219084	-0.00221101	0.0119745	-0.00200983	0.00152472	0.00175037	0.00872384	0.00953004	-0.00217681	-0.000408966	0.0055306	-0.00359284	0.00163964	0.00144804	0.00308334	0.00475049	-0.00144965	0.00117881	0.00158615	0.00920382	-0.0142289	-0.0729483	-0.0181589	0.0880333	0.00264398	0.0132025	0.0458475	0.00819716	-0.0167454	-0.0120971	-0.000810974	0.0250652	0.00473524	0.00356803	0.0117142
107-ISW1	107-ISW1_D8	0.00634325	-0.00185667	-0.00930937	-0.0306109	0.0884107	-0.000451686	-0.00505119	0.0599975	0.00260031	-0.00244277	-0.00452813	0.0143747	0.023372	-0.00122496	-0.00295885	0.0103915	-0.000984806	-0.00193579	0.00183874	0.00464237	0.00976944	-0.00103907	0.00118993	0.00531284	-0.00232473	-0.000975966	0.000724723	0.00228468	0.0045135	-0.000787633	-0.000387088	0.00251142	0.00550186	-0.0057076	-0.0293703	-0.0327334	0.0938731	0.00092003	0.00125203	0.0455733	0.00504188	-0.00760672	-0.00526505	0.000951678	0.0287772	0.00153316	0.0010953	0.00512996
107-ISW1	107-ISW1_D9	0.00437946	0.0022203	0.00667826	-0.0187233	0.0871793	0.00246839	0.0098568	0.0618689	0.00307484	0.00420439	0.0064566	0.00621052	0.0242431	0.00207421	-0.00253161	0.00731033	0.00157565	0.00369599	-0.000440325	0.00240458	0.0116923	7.56e-05	-0.00291769	0.0023185	0.000340702	0.00223941	-0.00299282	0.000916047	0.00693251	-0.00128833	-0.00234543	0.0023788	0.0057242	-0.00726748	-0.0324299	-0.0254079	0.0927218	-0.000550471	0.00076851	0.0456179	0.00587206	-0.00785037	0.0033618	-0.00384211	0.0287191	0.000587147	0.00161728	0.00902364
107-ISW1	107-ISW1_D10	0.00673303	0.00319009	0.0174512	-0.0214145	0.0851751	0.000337439	0.00339079	0.0585781	0.0036642	0.0041782	0.00243111	0.0105805	0.0225236	0.000162262	-0.000202103	0.0088102	0.000134311	0.00296893	-0.000402953	0.00616663	0.00966557	7.39e-05	-0.000810144	0.00397354	-0.00151547	0.00180399	-0.000465606	0.00193033	0.00540585	3.4e-05	1.91e-05	0.000311946	0.00500756	-0.00849356	-0.0387606	-0.0208142	0.0932958	0.00178815	0.00550283	0.0426364	0.00387747	-0.00962929	-0.000743286	0.000954021	0.0296321	0.00315971	0.00346613	0.00747568
107-ISW1	107-ISW1_D11	0.00560096	0.000965393	0.00892197	-0.0194233	0.0850966	0.000808688	0.00354295	0.0698117	0.00278037	0.00128637	-0.000556714	0.0111988	0.0201412	0.000847337	-8.14e-05	0.0145117	-0.000340813	0.000830024	0.000241884	0.00623747	0.00711297	0.00093462	0.00066922	0.00324676	-0.00164791	0.000711572	0.00055928	0.00141658	0.00356262	0.000755273	-0.000293968	0.0004121	0.00485616	-0.00623653	-0.0346728	-0.0225297	0.0932084	0.00108497	0.00923399	0.0544368	0.00495284	-0.00654701	0.000865488	-0.00499658	0.0275996	0.00233912	0.00144745	0.0122277
107-ISW1	107-ISW1_D12	0.00316864	0.000799609	0.00401866	-0.0177788	0.0837176	0.00306477	0.010021	0.0678202	0.000616585	0.00240233	0.0048408	0.0125446	0.0198921	0.00471695	0.00465235	0.0115291	-0.00169502	0.0027723	0.00145241	0.00498274	0.00829713	0.00473515	0.00102167	0.000443702	-0.00198461	0.00244427	-0.000792886	-0.000170041	0.00560449	0.0037628	-0.00164876	-0.0021634	0.00521599	-0.00669934	-0.0450289	-0.0272003	0.0923244	0.00241347	0.00824894	0.0538962	0.00557568	-0.0071407	6.71e-05	-0.000590489	0.0267169	0.00430075	0.00358106	0.0153443
107-ISW1	107-ISW1_D13	0.00704492	-0.000373717	0.000182025	-0.0329873	0.0871159	-0.000329487	-0.000113777	0.059069	0.00453204	-0.000620378	-0.000887387	0.0115662	0.0220973	-0.000544213	-0.000773411	0.0140407	0.00108022	-0.00111374	-0.0011481	0.00293979	0.00907163	-0.000546922	0.000264742	0.00234447	0.000311194	-0.00103452	-0.000209942	-0.00028435	0.00527641	-0.000565797	-0.00091026	-0.00105822	0.00709903	-0.00831069	-0.0464078	-0.0406339	0.0934925	-0.000117148	0.00331148	0.0494884	0.00731864	-0.00910345	-0.00230664	-0.00440712	0.0278697	0.00155513	-0.00106803	0.0132115
107-ISW1	107-ISW1_D14	0.00352504	0.000856593	0.0104386	-0.0149997	0.0879099	0.00112951	0.00519643	0.0704514	0.00123905	0.00150329	-0.000410212	0.00922544	0.0223302	0.00125333	-0.000450198	0.0143597	-0.0012167	0.00117239	7.52e-05	0.00717463	0.00851242	0.00127979	0.000232457	0.00387563	-0.00227365	0.000971088	0.00096815	0.00183171	0.0043086	0.00113208	0.000440838	0.00220092	0.00472114	-0.00427816	-0.0237859	-0.020855	0.0951961	0.00172945	0.00828149	0.0542191	0.00360957	-0.00536016	-0.0044636	-0.000396035	0.0289212	0.00267591	0.00169879	0.010587
107-ISW1	107-ISW1_D15	0.00683732	-0.00020777	0.00164654	-0.0355575	0.0845383	0.00144012	0.00259893	0.0689548	0.0044288	-0.000519021	-0.00351503	0.00940765	0.0187651	0.00124155	0.000457047	0.0186315	2.89e-05	-0.000451622	0.00276567	0.00914241	0.00546417	0.00162247	0.00171839	0.00464979	-0.00225761	0.000387282	0.0015177	0.00279882	0.00217615	0.00147951	0.000418235	0.000585101	0.00770196	-0.0089671	-0.0532598	-0.038438	0.0917675	0.000552981	0.00144253	0.05526	0.0070512	-0.0107667	-0.00574439	-0.000514442	0.0269999	0.0027718	0.00143355	0.0138439
107-ISW1	107-ISW1_D16	0.00618366	0.00113435	0.0100431	-0.0227902	0.0838579	0.00104262	0.00844953	0.0719635	0.00305056	0.00330409	0.00687943	0.0129759	0.0195165	0.00119883	-0.000873713	0.0120627	-0.00014414	0.00324641	0.000855569	0.00529937	0.0077169	0.000706735	-0.00105399	0.00186626	-0.00166339	0.00270522	-0.000834613	0.00200976	0.00442749	0.000301087	-0.00103356	-0.000519118	0.0116236	-0.00565465	-0.0319131	-0.0332762	0.0902213	0.00193825	0.00875766	0.0594563	0.0105141	-0.00693561	-0.00463573	-0.0030058	0.0230641	0.00380677	0.00352678	0.0173222
107-ISW1	107-ISW1_D17	0.000888554	-5.31e-05	-0.000939707	-0.00419477	0.0815997	-0.00051569	-0.00150442	0.0739712	-0.00281394	-1.92e-05	0.00032124	0.0187705	0.0174137	-0.000731677	-0.000547527	0.0137069	-0.00556468	0.000115701	0.000323975	0.00767677	0.0055435	-0.000780841	-0.00134242	0.00143358	-0.00575665	9.11e-05	-0.000325501	0.00145461	0.00266446	-0.000520771	0.0002555	-0.000906609	0.00727576	-0.00882124	-0.0465745	-0.0159689	0.0907998	0.0031351	0.0108682	0.0554668	0.00467071	-0.00954078	0.000187232	0.00556674	0.0262351	0.00470058	0.00218404	0.0119919
107-ISW1	107-ISW1_D18	0.00574155	-0.000665637	-0.00664061	-0.0223389	0.0824035	0.000633495	0.000494382	0.0677062	0.00270294	-0.00124574	-0.0011616	0.0157495	0.0184374	0.000790719	0.000851505	0.0153325	-0.00159065	-0.00164732	-0.00123502	0.00853859	0.00620552	0.000869334	0.00179234	0.00270989	-0.00286976	-0.00162923	-0.000260189	0.000782361	0.00348331	0.00103084	0.000421585	-0.0023924	0.00797324	-0.00791723	-0.0420711	-0.0348679	0.0916701	0.000515342	0.00498481	0.0497869	0.00768967	-0.00896839	-6.43e-05	-0.000961945	0.025958	0.00315148	0.00398046	0.0145573
107-ISW1	107-ISW1_D19	0.00452748	-0.000387896	0.000472597	-0.015154	0.0871247	0.000876793	0.00298885	0.0614991	0.00129072	-0.00056371	-0.00106874	0.0139896	0.0229199	0.000961656	0.000295935	0.0116486	-0.00179335	-0.00062504	0.000542586	0.00545375	0.00959332	0.000700245	-0.000695678	0.00354622	-0.00237323	-0.000383742	-0.000205829	0.00123391	0.00526093	5.36e-05	-0.00188937	0.000751215	0.00465613	-0.0101879	-0.0520618	-0.026921	0.0935608	0.000584324	0.00611842	0.044578	0.00517783	-0.0114881	-0.00588681	-0.00660065	0.0290623	0.00192699	0.0008737	0.00857682
107-ISW1	107-ISW1_D20	0.00993732	0.00265746	0.0134647	-0.0426011	0.0882113	-0.000348081	-0.0021932	0.0532356	0.00763911	0.00247501	-0.000966726	0.00667337	0.0240097	-0.00149127	-0.00221796	0.00774798	0.00391859	0.00147396	0.000898089	0.00226221	0.0107816	-0.00149465	-0.000812184	0.00313365	0.00193112	0.00127299	0.00171978	0.0014428	0.00611138	-0.00147141	-0.000249548	0.000233001	0.00935076	-0.00973288	-0.0441056	-0.0435969	0.0927678	0.00138759	0.00913604	0.0462353	0.00934103	-0.0104484	-0.00642361	-0.00588728	0.027083	0.00290032	-0.000518873	0.0112515
122-NBA1	122-NBA1_D1	0.00239665	-0.00397334	-0.0117212	-0.0375619	0.0923988	-0.000152138	-8.11e-05	0.0318357	0.0062944	-0.0031751	0.00108268	-0.00633031	0.0293825	-0.000389506	-0.00167132	0.0160563	0.00473795	-0.0023897	-0.00170791	0.00088366	0.0124033	-0.00100488	-0.000229612	0.00943667	0.00332803	-0.00209554	0.000937331	0.00246551	0.00567867	-0.000226171	0.00250797	0.00615178	2.3e-05	-0.00373794	-0.0253308	-0.0169998	0.0973041	0.00136912	0.00379258	0.0413216	0.00249144	-0.00249364	0.00316703	-0.0075161	0.0319328	0.00132158	-0.00140507	0.0105565
122-NBA1	122-NBA1_D2	0.00222264	-0.00438724	-0.0109103	-0.0268904	0.0845974	-0.000356123	-0.00533824	0.0247358	0.00417878	-0.00593575	-0.00255043	-0.00516124	0.0276961	-0.00125484	-0.00137494	0.0104383	0.00242933	-0.00384968	0.00340053	-0.000597514	0.0110342	-0.000296117	0.00197612	0.0111103	0.00100539	-0.000579729	0.00476182	0.000784458	0.00395285	-0.000701681	-0.000816004	0.00536841	0.00319723	-0.0114533	-0.0284424	-0.0215601	0.0972562	0.00775765	0.00465694	0.0400516	0.00382041	-0.00416336	0.01363	0.000390498	0.0308889	0.00247008	-0.00825516	0.0142193
122-NBA1	122-NBA1_D3	-0.0084681	0.00523084	0.00980951	-0.0112302	0.0845932	0.00336169	0.00338857	0.0302473	0.00115026	0.00521929	-0.0016973	-0.0204381	0.0277915	0.00307654	-0.00102562	0.0100316	0.00686675	0.00234183	-0.00237646	-0.00407905	0.0133705	0.000880515	-0.00151667	0.00996972	0.0053753	7.87e-05	-0.000923803	0.00554063	0.00594234	-0.000865226	-0.00109358	0.00799359	-0.00311377	-0.00843321	-0.0263904	-0.00263429	0.0969792	0.00330207	0.00860716	0.0309476	-0.000176746	-0.00229316	0.0130687	-0.00921311	0.0309639	0.00220085	0.000284995	0.0183533
122-NBA1	122-NBA1_D4	-0.0102332	0.00110042	-0.00204933	-0.0192449	0.0769592	-0.00037485	0.00144998	0.0346312	-0.00781867	0.000589701	0.000324985	-0.0110261	0.0165761	-0.000209255	-0.00323039	0.00920316	-0.00692447	0.000638876	0.00135666	-0.00297505	0.0019344	-0.000446047	-0.000248143	0.00436218	-0.00704583	0.00061268	-0.00211275	-0.00223962	-0.00349252	-0.000109136	-0.000424464	0.00386254	-0.000663046	-0.00580496	-0.0177437	-0.0055189	0.0937526	0.00210988	0.00154564	0.0482349	0.00052022	-0.00274531	0.01125	-0.0054435	0.0294979	0.000259069	-0.00315404	0.0159426
122-NBA1	122-NBA1_D5	-0.000521865	0.000333015	0.000447821	-0.0348986	0.0854537	0.000580864	0.00171235	0.0331955	0.00673587	-0.000961777	-0.00486678	-0.0156289	0.0261144	0.000920634	0.00038246	0.0130985	0.00670152	-0.00139553	-0.00135483	0.00221304	0.0106437	0.000527877	-0.00297538	0.00935104	0.00277337	-0.000701406	-0.000423966	0.00847826	0.00370818	-0.000410908	-0.00349117	0.007989	-0.00197146	-0.0015641	-0.0288901	-0.00811998	0.0956429	0.00458481	0.000842971	0.0489507	0.000708972	-0.000737302	0.00792167	-0.00483902	0.0307388	0.00231063	-0.00230243	0.015532
122-NBA1	122-NBA1_D6	-0.00127158	-0.00318408	-0.011197	-0.0266655	0.0863522	0.000229595	0.00291611	0.0350112	0.00478952	-0.00172467	0.00477965	-0.0130228	0.0273778	0.000263531	-0.00164431	0.00944198	0.00551411	-7.95e-05	0.000686761	0.000872266	0.0123019	5e-05	0.000988038	0.00948351	0.00309214	-0.000136503	-0.000204061	0.00574559	0.00553777	0.000148191	0.000786841	0.00706851	0.00115788	-0.00346955	-0.0206636	-0.0199439	0.0954194	0.00194713	0.00570824	0.0435294	0.00399117	-0.00248489	0.0125717	-0.0134867	0.0286003	0.00220862	0.00112155	0.0179028
122-NBA1	122-NBA1_D7	-0.00289673	-0.000524283	0.00139117	-0.0180639	0.0863206	0.000514948	0.00472994	0.0350341	0.00353257	0.000741269	0.00624423	-0.0162825	0.0267322	0.00168815	0.00426234	0.0101727	0.00562373	0.00194819	0.00335948	-0.00194965	0.0118943	0.00124112	0.000104277	0.00774305	0.00374646	0.00134107	0.000466367	0.00405743	0.00522884	0.000342565	0.00133976	0.00643745	-0.00328111	-0.00370131	-0.0335987	0.00534115	0.0949576	0.00730913	0.0116158	0.0454769	-0.000931115	-0.00176829	0.0106722	-0.00337375	0.0317791	0.00431263	-0.00460856	0.0077243
122-NBA1	122-NBA1_D8	-0.00219158	-0.00545443	-0.0154228	-0.0434669	0.0893091	-0.00307122	-0.00177248	0.0290721	0.00613562	-0.00581391	0.00256235	-0.0144144	0.0304428	-0.00097472	0.00537918	0.00782967	0.0065004	-0.00244764	0.00212891	0.00337418	0.0134691	0.00102021	0.00249141	0.0149776	0.0030695	-0.000449922	0.00249293	0.00527123	0.00398257	0.00125776	0.000487888	0.0114181	0.000817431	-0.00869127	-0.0521683	-0.0133859	0.097643	0.00207364	-0.000915395	0.0413777	0.00192201	-0.00769281	0.00148686	-0.0107456	0.0322547	0.00185685	-0.0078748	0.0128566
122-NBA1	122-NBA1_D9	-0.00363776	-0.0022004	-0.00979357	-0.0171223	0.0852321	0.000275337	0.000346142	0.042595	-0.000397313	-0.000997316	0.00271446	-0.00551004	0.0224953	0.0013224	0.000860768	0.0178554	-0.000197911	0.000419196	0.00029171	0.00154683	0.00705335	0.00139351	4.29e-05	0.00865179	-0.00138223	0.000384254	-4.9e-05	0.00393815	0.00182489	0.000898592	-8.64e-05	0.00467378	-0.00198622	-0.00298281	-0.0365058	-0.00264006	0.0968347	0.00295402	0.00155114	0.04995	-0.000206772	-0.00204023	0.0106582	-0.00340737	0.0302835	0.00113545	-0.0040672	0.0154572
122-NBA1	122-NBA1_D10	0.0057281	-0.00189516	-0.00301172	-0.0325142	0.0920709	0.00304513	0.00186985	0.0247814	0.00574729	-0.00264784	-0.0028511	0.00223068	0.0310962	0.00146526	-0.00688854	0.0130293	0.00194847	-0.00108298	0.00478753	0.00252398	0.0135665	-0.00111411	-0.00590694	0.0122305	0.000893335	0.000835661	0.00125735	0.00104229	0.0054448	-0.00237173	-0.00211391	0.00846966	-0.00102178	-0.015193	-0.0659386	-0.00689703	0.0962976	-0.000636311	-0.00765078	0.0381187	-0.000897422	-0.0117826	0.00391689	-0.00191642	0.0316637	-0.00183794	-0.00666941	0.0136671
122-NBA1	122-NBA1_D11	0.00106105	-0.000162281	-0.00296732	-0.0457295	0.086971	-0.0014521	-0.00411206	0.0263574	0.00850357	-0.000571426	-0.00128144	-0.011955	0.0282696	-0.00174569	0.000315029	0.0104249	0.00602817	-0.000798076	-0.0011033	0.00721502	0.011666	-0.000816326	0.00208768	0.0119078	0.000660388	-0.00104916	-0.00145155	0.00882177	0.00406056	0.000159852	0.00199989	0.00731851	0.00280613	-0.00783983	-0.0467072	-0.0318953	0.0957282	0.00580268	0.0188742	0.038489	0.00573871	-0.0060339	0.0023754	-0.00660744	0.0320003	0.00521614	-0.00722989	0.0119493
122-NBA1	122-NBA1_D12	-0.000835758	-0.00503344	-0.0172157	-0.0362032	0.0919145	-0.00240438	-0.00457534	0.0273909	0.0046498	-0.00552291	-0.00120805	-0.00759075	0.03105	-0.0017426	0.00184062	0.0122961	0.00469306	-0.00367883	-0.000741071	0.00122024	0.0138039	-0.000539391	0.00142439	0.0142118	0.00252208	-0.00182788	0.00364044	0.00575498	0.00491859	0.000329755	0.000787388	0.0103799	0.000763946	-0.00587177	-0.0339878	-0.0115599	0.0985403	0.000147647	-0.00291405	0.0369451	0.00126705	-0.00527844	0.00263844	-0.00260489	0.0318796	-0.000300887	-0.00539627	0.0161048
122-NBA1	122-NBA1_D13	0.00122974	-0.00131934	-0.004069	-0.0218517	0.0904031	0.00127704	-0.00240636	0.0338854	0.00304768	-0.0016178	0.000681337	-0.00281253	0.0281386	0.000469393	-0.00173306	0.0171543	0.0013082	-0.00125498	0.000858703	0.0017344	0.0103921	-0.00012065	0.00142759	0.0143799	-0.00029543	0.000219528	0.00450667	0.00345102	0.00241412	0.000120206	0.00222238	0.00867932	0.00339711	-0.009363	-0.0382467	-0.0264738	0.0973269	0.000787448	0.0033869	0.0306001	0.00500706	-0.00867325	0.0035951	-0.00771735	0.0336816	0.00145024	-0.004649	0.0136986
122-NBA1	122-NBA1_D14	0.00284307	-9.44e-06	-0.00212353	-0.0378144	0.0904135	0.000462882	0.00478021	0.0321264	0.00637999	-1.87e-06	-7.3e-05	-0.00928491	0.0285609	0.00171617	0.00278531	0.0147133	0.00526402	-0.000318456	-0.000916728	0.000982999	0.0108194	0.000868066	-0.00200935	0.0130837	0.00273482	-0.000626666	0.00146747	0.0050614	0.00384763	0.000438601	0.000798721	0.00635958	0.00037374	-0.00170803	-0.0335667	-0.0251391	0.0979296	0.00213904	0.00457579	0.0443984	0.00379534	-0.0023081	0.00845018	-0.00903074	0.0318503	0.00204356	-0.00288432	0.00939491
122-NBA1	122-NBA1_D15	-0.00110964	-0.000720636	-0.00128143	-0.0439208	0.0908598	-0.000994997	-0.000738985	0.0246771	0.00738229	-0.000402629	0.000904754	-0.0121711	0.0310616	7.65e-05	0.0018863	0.014468	0.00693989	0.000307522	-0.00120917	0.00366588	0.0130984	0.000624781	-0.00106156	0.0160975	0.00333806	-3.55e-06	-0.0014905	0.00729336	0.00434495	5.52e-05	-0.00168841	0.00963064	0.00105746	-0.00225503	-0.0219574	-0.0199884	0.0980205	0.00130323	0.00339962	0.0445259	0.00365244	-0.00224713	-6.44e-05	-0.0100249	0.0313157	0.00144839	0.000116505	0.014959
122-NBA1	122-NBA1_D16	5.89e-05	0.00161647	0.00563063	-0.0259532	0.0899329	0.000834447	0.000632403	0.0328696	0.00386964	0.00221708	0.00132945	-0.00884634	0.0275143	0.000981444	0.00166718	0.0174089	0.00419054	0.0016767	-0.000168217	-0.000487424	0.0110439	0.00115659	0.000931585	0.00925592	0.00239762	0.00115046	0.000672494	0.00584117	0.00447309	0.000756816	-0.000366933	0.00797596	0.000446831	-0.00194445	-0.0134893	-0.0144012	0.0986861	0.00249189	0.0048776	0.038396	0.00201574	-0.000318856	0.00814728	-0.00138635	0.0315925	0.00101901	-0.00721618	0.0182984
122-NBA1	122-NBA1_D17	-0.00297375	0.000720176	0.00200283	-0.0367196	0.0900731	-0.000804719	0.00241109	0.023606	0.00628256	-0.000942464	-0.00217537	-0.0128092	0.0312588	8.21e-05	0.00128349	0.0160391	0.0071925	-0.000654703	0.00110918	0.00526009	0.0139825	-0.000127114	-0.0026502	0.0116138	0.00278362	0.000352793	-0.000845302	0.00972684	0.0061525	-8.99e-05	0.000107964	0.00727197	-0.00236065	-0.00652282	-0.0364079	-0.0189368	0.0956962	0.00326838	-0.00539151	0.0361757	0.000833944	-0.00311847	0.00120636	-0.0116546	0.0312713	0.000656947	-0.00884241	0.0144666
122-NBA1	122-NBA1_D18	0.00126039	-9.37e-07	-0.00201416	-0.0368785	0.0905662	-0.00133305	-0.00558052	0.02789	0.00651633	-0.000610532	-0.00214993	-0.00885898	0.029207	-0.00178127	-0.00150955	0.0155997	0.00431909	-0.000737886	-0.00120344	0.00438112	0.0110658	-0.00109532	-0.000712209	0.0129069	0.00116707	-0.000525743	-0.00126098	0.00595403	0.00397665	-0.000682412	-0.00111258	0.00617234	0.0014601	-0.00368037	-0.0281473	-0.0189086	0.0974465	0.00131305	0.000884924	0.048474	0.00304541	-0.00310548	0.00418183	-0.00549323	0.0312765	0.00094391	-0.00173744	0.0148692
122-NBA1	122-NBA1_D19	-0.000329187	0.00293833	0.000430538	-0.0358828	0.0839033	0.00241714	-0.0037724	0.0329889	0.0077233	0.000613713	-0.0095485	-0.01305	0.0270172	-5.22e-05	-0.00608143	0.00980235	0.00712338	-0.00320437	-0.00564653	0.00431344	0.0125173	-0.0025609	-0.00285739	0.00786998	0.00266564	-0.00358086	0.000999407	0.00726728	0.00598971	-0.00190842	0.00176499	0.00486764	0.00193378	-0.00809988	-0.0344954	-0.0186152	0.0912368	0.00368844	0.00948622	0.0508199	0.00297921	-0.00679072	0.0068198	-0.00871977	0.0289201	0.00399708	0.000468803	0.00850641
122-NBA1	122-NBA1_D20	-0.000776053	-0.000274929	-0.00153031	-0.0452272	0.092669	-0.000908798	-0.00210758	0.0349323	0.00240657	0.000172077	0.00358438	-0.000514354	0.0259701	-0.000361959	0.00258827	0.0222546	3.37e-05	0.000596591	0.00019501	0.00358874	0.0087492	-0.000277284	0.000172972	0.0120202	-0.00105191	-0.000135303	0.00073428	0.00642454	0.00211849	-0.000547691	0.00126119	0.00954209	0.00206698	-0.00131726	-0.0246129	-0.0246331	0.102731	0.00132231	0.00365787	0.0418442	0.00373004	-0.000714182	0.00742673	-0.00923417	0.0324796	0.00016177	-0.00586829	0.0210676
1249-AHM	1249-AHMxx_D1	-0.000964933	0.000287792	-0.00356012	0.00653649	0.0753572	-0.000653206	-0.00485608	0.0665698	-0.00495823	0.000643599	0.00283426	0.0184969	0.0145133	-0.000923414	0.000792979	0.0111815	-0.00710093	0.0014635	0.0015606	0.00568843	0.00441258	-0.00105705	-0.00167756	-0.000174683	-0.00615409	0.00159533	0.000645896	0.000886878	0.0023223	-0.00109158	0.000330679	-0.00050254	-0.00487101	-0.0100905	-0.0375052	0.02076	0.0854819	-0.000170105	-0.00165643	0.0527184	-0.0049486	-0.0114122	-0.00143263	0.0085299	0.0254019	-0.000319626	0.00217815	0.00584501
1249-AHM	1249-AHMxx_D2	-0.0109828	0.00151061	0.0092636	0.00873594	0.0712566	-0.000873437	-0.00186301	0.0726455	-0.0122271	0.00143996	0.000910188	0.0118279	0.00759148	-0.000495923	0.00294234	0.0244544	-0.0103875	0.000251271	-0.00201649	-0.000284988	-0.00397342	-2.59e-05	-0.000230619	0.00593051	-0.00683422	-0.000514475	-0.000539862	-0.00361735	-0.00489532	-0.000368458	-0.000621218	-0.00146863	5.23e-05	-0.00816779	-0.0371899	0.0181025	0.0831081	0.003626	0.00456289	0.0625304	-0.00302456	-0.0104954	0.00205521	0.00272432	0.0209979	0.00340605	-0.00342678	0.013746
1249-AHM	1249-AHMxx_D3	-0.00534951	-0.000224692	0.00318178	0.00323778	0.0735985	-0.00192526	-0.00671731	0.0765642	-0.0056193	-0.00097011	-0.00631687	0.00271855	0.0106123	-0.00259826	-0.00156223	0.0166893	-0.00535417	-0.00121136	0.000577567	0.00181015	-0.000774545	-0.00210422	-0.000664599	0.00487305	-0.00435563	-0.000442746	0.00127395	-0.00153072	-0.0022676	-0.00134967	0.000836133	-0.00135776	-0.00229384	-0.0124774	-0.049196	0.0120532	0.083087	0.00159206	0.00181785	0.0640403	-0.0023405	-0.0136086	-0.00264669	-0.00149447	0.0220459	0.000383378	0.000532314	0.00888348
1249-AHM	1249-AHMxx_D4	-0.011472	0.000648356	-0.00107583	0.0190321	0.0755071	0.00167131	0.00384124	0.0685359	-0.0127316	0.00189123	0.0045398	0.0108388	0.0127588	0.0026322	0.0022424	0.0140368	-0.0116462	0.00241889	0.000532052	0.00184929	0.00133019	0.00292225	0.00120122	0.00231154	-0.00883487	0.00212806	-0.000140071	-0.00241025	-0.000827263	0.00239256	-0.000965733	-0.000661708	-0.00332099	-0.00510556	-0.0157666	0.0188285	0.0903539	9.15e-05	-0.00107412	0.0494522	-0.00303962	-0.00387581	0.0036947	-0.0010017	0.0272354	-0.00016671	0.00148544	0.00517395
1249-AHM	1249-AHMxx_D5	-0.0111998	0.00533895	0.0192345	0.0135743	0.073514	-0.00119653	-0.00320199	0.0667431	-0.0138019	0.00523887	0.00047668	0.014764	0.00994005	0.000477308	0.00574865	0.0152068	-0.0131694	0.00425596	-0.00115927	0.00272521	-0.00155727	0.000886982	-0.00260642	0.00273437	-0.0110239	0.00374544	0.00172673	0.00168511	-0.00302354	0.00046409	0.000937381	-0.00315179	-0.00228653	-0.00445198	-0.0312395	0.0229798	0.0909913	0.00291346	0.00737993	0.0522701	-0.00252529	-0.00736044	-0.00355752	0.00311084	0.0259178	0.00254433	0.000449022	0.0118857
1249-AHM	1249-AHMxx_D6	-0.00679033	0.000264101	0.00195889	0.0119233	0.0760434	0.00246626	0.00989476	0.0701174	-0.00955496	0.000795241	0.00311448	0.0131444	0.0139909	0.00287181	0.00103526	0.0129806	-0.0105175	0.000897571	7.56e-05	0.00654951	0.0026058	0.00230533	-0.000251473	0.00429648	-0.00841251	0.000248241	-0.000863879	-0.00317349	-0.000176499	0.00139615	-0.000399565	0.000287296	-0.00450137	-0.00399428	-0.0278627	0.0252703	0.0859507	0.00457941	0.0099952	0.066182	-0.00565257	-0.00525797	0.00235113	0.00780244	0.0226695	0.00413992	0.00286055	0.00790962
1249-AHM	1249-AHMxx_D7	-0.00980147	0.000327418	0.00454813	0.012155	0.0703309	-0.00298463	-0.00794012	0.0736932	-0.011336	-0.000174996	-0.00330158	0.0121329	0.00929421	-0.00419834	-0.0039357	0.013277	-0.0108622	-0.000412536	0.000209111	0.000932224	-0.000509313	-0.00374003	0.00121802	0.00157465	-0.00845051	-0.000265872	0.00145089	-0.000245974	-0.00187375	-0.00276716	0.000483967	0.00146823	-0.00382846	-0.00759603	-0.0376495	0.0227584	0.086249	0.000697673	-0.00189836	0.0570268	-0.00456172	-0.00848735	0.00284169	0.00429378	0.0232012	-0.000212249	5.85e-05	0.00974087
1249-AHM	1249-AHMxx_D8	-0.00803574	-0.00091103	0.00260735	0.00311073	0.0785107	-0.000452104	-0.000309064	0.0787273	-0.0084732	-0.00134618	-0.00232513	0.00807322	0.0123971	-0.00161604	-0.00179789	0.0250254	-0.00749852	-0.00178442	-0.00187609	0.00399816	-0.000703371	-0.0019798	-0.000992209	0.00629388	-0.00542959	-0.00201474	0.00140171	-0.00374112	-0.00261068	-0.00198564	0.000275333	-0.000445638	-0.00336012	-0.0043607	-0.0266592	0.0150809	0.087926	0.000890073	0.00371095	0.0708002	-0.00264629	-0.00716815	-0.0120943	-0.000930627	0.022256	0.000725872	4.09e-05	0.0121779
1249-AHM	1249-AHMxx_D9	-0.00807806	-0.00193545	-0.00925097	0.0174101	0.0760361	0.000277293	0.000532237	0.0731379	-0.0101343	-0.00255544	0.000204368	0.0133227	0.0125625	-3.97e-05	0.000698121	0.0151015	-0.00992457	-0.00222891	-0.00154286	0.00510562	0.00123216	-0.000200236	-0.000584384	0.00372002	-0.00792382	-0.0022863	-0.000553131	0.000140687	-0.000141539	-5.94e-05	0.000981709	-0.00321685	-0.00428477	-0.00645946	-0.0326613	0.0259647	0.0868488	0.00277871	0.0072487	0.0620164	-0.00547146	-0.00886986	-0.00139822	0.0069391	0.0233839	0.00207954	0.000162702	0.00647952
1249-AHM	1249-AHMxx_D10	-0.000272809	0.000253749	-3.95e-05	-0.00215054	0.0801818	0.000302385	0.00188057	0.0764692	-0.00120304	0.000255155	0.000796011	0.00442012	0.0161652	0.000205391	-0.000700864	0.0160735	-0.0020237	0.000218741	-0.000284956	0.00255693	0.0040216	-0.000131222	-0.000388984	0.00419557	-0.00210346	0.000171145	0.000120571	-0.000183497	0.00151387	-0.000319369	-0.000767601	-0.000920924	-0.000529287	-0.00589783	-0.0357323	0.00824098	0.0874537	0.00197689	0.00625199	0.0623895	-0.000584838	-0.00891094	-0.00354546	0.000145506	0.02367	0.00172185	-0.000549171	0.0085656
1249-AHM	1249-AHMxx_D11	-0.00501841	0.000803316	0.00568544	0.00341365	0.0776494	0.000203902	-0.00020477	0.0763937	-0.00583909	0.000859363	-0.00154525	0.00511185	0.0127088	0.000508671	0.00268854	0.0205086	-0.00613966	0.000727374	0.00066373	0.00349358	0.000540061	0.000776321	-0.000441634	0.00350898	-0.00558459	0.000505782	-0.000317725	-0.00024544	-0.00166173	0.000631362	0.000536119	0.00109445	-0.00457164	-0.00447837	-0.0295936	0.0195869	0.0882358	0.0016578	0.00518219	0.0668698	-0.00355614	-0.00578954	9.43e-05	0.00147418	0.023494	0.000794781	-0.000482758	0.0124504
1249-AHM	1249-AHMxx_D12	-0.0061279	-5.88e-05	0.00910935	0.00210546	0.0768987	2.62e-05	0.00184241	0.0780115	-0.00795614	0.000678998	0.000481231	0.00811378	0.012051	-0.000809143	-0.000751112	0.0187108	-0.00779095	0.000372773	0.00139914	0.00414483	-0.000511956	-0.0011474	-0.00183164	0.00737313	-0.00641378	-0.000174654	-0.0028435	-0.00153476	-0.00295024	-0.00140241	-0.000482253	0.000791477	-0.00234018	-0.00434048	-0.0259632	0.011356	0.0882878	0.00308408	0.00969311	0.0597564	-0.0019	-0.00714161	-0.00572534	-0.000339874	0.0234935	0.0027333	-0.00198421	0.0132473
1249-AHM	1249-AHMxx_D13	-0.00866137	-0.0029455	-0.00992627	0.0005697	0.0731385	-0.000163116	0.00127416	0.0652466	-0.0103273	-0.00296505	-0.00411792	0.00857664	0.00967034	-0.000183447	-0.000294883	0.0166666	-0.0110829	-0.00336227	-0.000476061	0.00309965	-0.00168978	0.00030413	0.00282111	0.00196379	-0.00971084	-0.0030696	-0.000468126	-0.000959031	-0.00383119	0.000469255	0.000313456	0.000135157	-0.00377832	-0.00603994	-0.0251775	0.0183176	0.0887488	0.00120755	0.00455967	0.0532744	-0.00287433	-0.0065999	0.00122273	0.00152465	0.0255021	0.0013692	0.00175404	0.0120977
1249-AHM	1249-AHMxx_D14	-0.00860484	-0.000975524	-0.000858986	0.00823501	0.0752843	-0.000231609	0.00199526	0.0751582	-0.00978867	-0.000937336	-0.000159874	0.00984611	0.0104106	-0.000651472	-0.00100338	0.0236291	-0.00825234	-0.00125147	-0.000130089	0.00100279	-0.00165451	-0.00105612	-0.000941988	0.00593644	-0.00625433	-0.00110511	-0.000624418	-0.000128652	-0.00269296	-0.00126491	-0.000869431	-0.00204894	-8.83e-05	-0.00887585	-0.0462659	0.0089938	0.0866551	0.00229952	0.00935411	0.0584519	0.000113668	-0.0108736	-0.000974058	-0.0022074	0.0233732	0.00291264	0.000995755	0.0121931
1249-AHM	1249-AHMxx_D15	-0.00609781	-0.0024265	-0.00826628	-0.00013451	0.0685124	0.000202005	0.00302392	0.0713208	-0.00793635	-0.00366698	-0.00212987	0.0102324	0.00735372	-0.000107589	-0.000660935	0.0158718	-0.00913128	-0.00379095	-0.00142747	0.00527311	-0.00213554	-0.00092463	-0.000825096	0.000765354	-0.0078808	-0.00358623	-0.000745119	-0.00108097	-0.00242318	-0.0013877	-0.000564697	-0.00233077	-0.00452934	-0.00802818	-0.0420694	0.0182873	0.0845627	0.000413819	-0.00092845	0.0612974	-0.00423269	-0.0107536	-0.00544134	0.00223012	0.0212078	0.000530347	0.00167967	0.0111112
1249-AHM	1249-AHMxx_D16	-0.0121196	0.00183778	0.0154863	0.00820762	0.0697656	-0.000582069	0.00150256	0.0858671	-0.0120719	0.00197582	-0.000468665	0.0109156	0.00582755	-0.000473605	-0.000472726	0.0230634	-0.00996825	0.00107522	-0.00151176	0.000938485	-0.00458745	-8.21e-05	0.000213816	0.00471472	-0.00669946	0.000686158	-0.000667385	-0.00383886	-0.00437204	-6.85e-05	-0.000546409	-0.00380201	-0.00512109	-0.00317554	-0.0249036	0.0206658	0.086662	0.000677604	-0.000162296	0.0707239	-0.00392273	-0.00596955	-0.00443338	-0.00266875	0.0210187	2.51e-05	-0.00036859	0.0132993
1249-AHM	1249-AHMxx_D17	-0.00845387	-8.92e-06	0.0155158	0.00638075	0.0751553	-0.000278959	0.00158295	0.0814987	-0.00949572	0.00131049	-0.00265196	0.0108401	0.0106425	-0.00106644	-0.00355463	0.0199229	-0.00866227	0.000325137	-0.00219347	0.00437796	-0.000718539	-0.000160236	0.00164351	0.00511421	-0.00756063	8.68e-05	0.000287641	-0.000927801	-0.00190137	-0.000166057	0.000826901	-0.00257068	-0.00331988	-0.00358176	-0.0247823	0.0155186	0.0896463	0.00343084	0.00946851	0.0696825	-0.00390115	-0.00348291	0.00406184	0.00374563	0.0237154	0.0027381	0.00139168	0.0129715
1249-AHM	1249-AHMxx_D18	-0.00217594	0.00198352	0.00347261	0.00484872	0.0789972	0.000562173	0.00253851	0.0689929	-0.00418859	0.00185923	0.00187991	0.00818795	0.0161989	0.00113305	0.000569314	0.0126253	-0.00535524	0.00198675	0.000549293	0.00600866	0.00402251	0.00101907	-0.000123774	0.00555552	-0.00521595	0.00178998	-0.00014135	0.000918816	0.00145255	0.0011247	0.00102216	-0.00123712	-0.0013162	-0.00693326	-0.0333666	0.0130412	0.0859114	0.00143095	0.00483705	0.0587367	-0.00149355	-0.00908481	-0.0044717	0.00044629	0.0222415	0.00211367	0.00295947	0.0103683
1249-AHM	1249-AHMxx_D19	-0.00581016	0.00154386	0.0157119	0.012704	0.0825201	-0.00121133	-0.000802268	0.0653599	-0.00718113	0.00184174	-0.00111915	0.00992919	0.0174708	-0.00211706	-0.00279684	0.0205284	-0.00726905	-0.000323628	-0.00476013	0.00428963	0.00471868	-0.00189606	-0.000954243	0.00277037	-0.00629096	-0.00124466	-0.00129045	0.000191314	0.00131293	-0.00197675	-0.00144419	0.00143927	-0.00431796	-0.00623728	-0.0412425	0.0275074	0.0915656	0.00200308	0.00459456	0.0555414	-0.00451408	-0.00827412	0.000412575	0.00410192	0.0266454	0.00105566	-0.000645593	0.01031
1249-AHM	1249-AHMxx_D20	-0.0131091	0.000503499	-0.00357533	0.0107504	0.0673152	0.00168713	0.00414848	0.0722871	-0.014801	0.000962998	0.0016738	0.015605	0.00560292	0.00260591	0.00131535	0.0184918	-0.01413	0.00165655	0.00181724	0.00476282	-0.00304753	0.00254265	-0.00107547	-0.00147572	-0.011095	0.00208968	-0.00177633	0.000273562	-0.00201553	0.00202956	-0.00109812	-0.00286314	-0.00637545	-0.00843043	-0.0353461	0.0251722	0.0825023	0.00222865	-0.00178622	0.0597239	-0.00813131	-0.00844393	-0.00115484	0.0130782	0.020119	0.00277756	0.00173362	0.0131548
1254-TIJ	1254-TIJxx_D1	-0.00702885	0.00342557	0.00985772	0.00856026	0.0629796	-0.000330436	0.00149278	0.0549376	-0.00928819	0.00417927	0.00311422	0.00833767	0.00862211	-0.000669352	-0.00117589	0.00692808	-0.00904425	0.00434271	0.00187753	0.000120006	0.00163978	-0.00128671	-0.000838269	-0.00170809	-0.0069819	0.0032511	-0.000920949	-0.00156387	0.000481544	-0.00132668	0.000365939	-0.00070178	-0.00259875	-0.00824403	-0.0238842	0.00758263	0.0768563	0.00371998	0.00607803	0.0442437	-0.00399448	-0.00781534	0.00181592	0.00272165	0.0205663	0.00100947	-0.00610967	0.00770273
1254-TIJ	1254-TIJxx_D2	0.00262787	0.00253824	0.010037	-0.00908201	0.0741558	0.00068042	0.00286206	0.0584296	0.000575428	0.0021907	-0.00170192	0.00749078	0.0154214	-5.49e-05	-0.00237143	0.0130952	-0.00175704	0.000347898	-0.00221799	0.00268484	0.00466549	-0.000820162	-0.000862331	0.00296169	-0.00212726	-7.69e-05	0.000201228	0.000987879	0.00217022	-0.00115964	-0.00115906	0.000288852	0.00635439	-0.00972122	-0.0266288	-0.0191496	0.0838986	0.00384098	0.0054603	0.0474508	0.00223878	-0.00741053	0.00994525	0.00507764	0.0224	0.00142725	-0.00670246	0.00905993
1254-TIJ	1254-TIJxx_D3	-0.00663258	-0.000798514	-0.00318	0.0076962	0.0554641	0.00307217	0.00513	0.051267	-0.00792896	0.000395734	0.00261013	0.00435915	0.0064297	0.00252953	-0.00226527	0.00795898	-0.00651414	0.0015994	0.000557611	-0.00120688	-0.0011354	0.00150541	7.45e-05	0.00376732	-0.00427743	0.00180892	0.000271697	-0.000836753	-0.00213903	0.00136133	-0.000357645	-0.000840685	-0.00513412	-0.00692326	-0.0219602	0.016592	0.068864	0.00350816	0.00628034	0.0443203	-0.00347192	-0.0058943	0.00972679	-0.00377103	0.0154558	0.000214508	-0.00802977	0.0100699
1254-TIJ	1254-TIJxx_D4	0.000753074	-0.00314755	-0.00823986	-0.00140249	0.0608779	-0.000228703	-0.00104459	0.0435116	-0.00158212	-0.00387842	-0.00137146	0.00549978	0.0120866	0.00031497	0.00165003	0.00863323	-0.00205437	-0.00225797	0.0017362	-0.00104122	0.0033252	0.00100775	0.000808562	0.00268841	-0.00101274	-0.000751809	0.000591937	-0.000325365	0.000856053	0.00126958	0.000394072	0.0010856	0.000168285	-0.00683482	-0.0141175	-0.00047751	0.0680878	0.000855489	0.00111227	0.0406701	0.00142209	-0.00416418	0.0065865	-0.00330852	0.0173053	0.000100232	-0.00350057	0.00732794
1254-TIJ	1254-TIJxx_D5	-0.000746771	-0.0029966	-0.0072294	-0.0029385	0.0559288	-0.00175395	-0.00376582	0.0439797	-0.00410534	-0.00193494	0.00294397	0.00819397	0.00776922	-0.00311837	-0.00177582	0.00931608	-0.00675059	-0.000288074	0.000427841	0.00290029	-0.000151344	-0.00252362	0.000769092	0.00238803	-0.00551143	-0.00102256	-0.00187304	-0.00112862	-0.00170715	-0.00191653	-0.000208548	0.000521611	-0.0025161	-0.00967038	-0.0204858	0.0101773	0.0680823	0.000789845	-0.000606033	0.039433	-0.0034557	-0.00710383	0.00580152	0.000214682	0.0169934	-0.000954668	-0.00353444	0.00993769
1254-TIJ	1254-TIJxx_D6	-0.0021334	-0.00459987	-0.00782798	-0.000581649	0.0607453	-0.00172076	-0.0038426	0.0468573	-0.003837	-0.0027128	0.00152091	0.00684926	0.00867243	-0.000886466	0.00114033	0.0126701	-0.00500231	-0.00177524	-0.00115735	-0.00027785	0.000875063	-0.000194125	0.000588506	-0.00040868	-0.00314349	-0.000963457	0.00179802	-0.00111468	-0.000467584	0.00100468	0.00184053	0.00200584	-0.00374924	-0.010845	-0.0300625	0.00582625	0.0701353	-0.00046769	-0.00196369	0.0391521	-0.00156203	-0.0111398	0.00298744	-0.0059721	0.0179291	-0.00371256	-0.00682578	0.00809789
1254-TIJ	1254-TIJxx_D7	-0.00301783	-0.00403576	-0.00915864	0.00378046	0.0577712	0.00036059	-0.000417479	0.0445913	-0.0064077	-0.00322941	0.00168456	0.00720389	0.00963476	0.000281195	-0.000170135	0.00840684	-0.00633276	-0.000433881	0.00284503	-0.00102195	0.00133036	0.00049261	0.00063395	0.00294018	-0.0037927	0.00112315	0.000866055	-0.00160397	-0.00093524	0.000688453	0.000115401	0.00126814	-0.0057479	-0.00942827	-0.0195233	0.0199509	0.0693738	0.00158119	0.000731461	0.0378077	-0.0067521	-0.00597476	0.00778826	-0.000651592	0.0175819	-0.000499105	-0.00356625	0.0106063
1254-TIJ	1254-TIJxx_D8	-0.0033226	-0.000566263	-0.000703191	0.00495789	0.058986	-0.000880351	-0.00194995	0.0507665	-0.00352749	-4.49e-05	0.00128019	0.00140299	0.00724587	0.000247571	0.00302908	0.0129245	-0.00255319	-0.000431273	-0.00151244	-0.000816173	-0.000759671	-0.000148642	-0.00270007	0.00132395	-0.00136373	-0.00100595	-0.000497005	-0.000876845	-0.000746731	-0.00131648	-0.000636837	-0.00123306	-0.00112055	-0.00517851	-0.0234609	0.00642211	0.0707437	0.0005037	-0.00544387	0.0438392	-0.000623517	-0.00810489	0.00709416	-0.00217984	0.0155678	-0.00357719	-0.00628975	0.0117715
1254-TIJ	1254-TIJxx_D9	-0.00329462	4.68e-05	-8.98e-05	-0.00350375	0.0625457	-0.000525279	-0.0017821	0.0519764	-0.00608739	-0.00200188	-0.0050914	0.00995093	0.00819963	-0.000582873	0.000988089	0.0118365	-0.0071118	-0.00158161	0.00358566	-0.00106979	-0.000186614	0.00052405	0.00287024	0.000748025	-0.0055869	-0.000463343	0.000263932	0.00034598	-0.00121598	0.000929621	-8.92e-05	-0.000579242	0.00233911	-0.0135984	-0.03658	-0.00933887	0.0730653	-0.000702185	-0.0024201	0.0533177	0.00234264	-0.010325	0.0108805	-0.00428012	0.0167547	-0.0014156	-0.000605913	0.0105873
1254-TIJ	1254-TIJxx_D10	-0.00926923	-0.000765652	-0.00184804	0.0086276	0.0522784	-0.000187394	-0.000192451	0.0536607	-0.0110421	-0.00185082	-0.00243115	0.00536636	0.00243708	0.000218198	0.0010779	0.00872983	-0.00899958	-0.00150745	0.00100506	-0.00240048	-0.0043026	1.1e-05	-0.000964931	0.00281081	-0.00618506	-0.00107229	-0.000559454	-0.000608346	-0.00422601	-0.00012377	0.000200591	-0.00121973	-0.00738823	-0.00765937	-0.0201664	0.0208353	0.0654555	0.000892047	0.000179615	0.0460943	-0.00665965	-0.00628391	0.00673897	-0.00393701	0.0141159	-0.00151211	-0.00553982	0.00851753
1254-TIJ	1254-TIJxx_D11	0.000853312	-0.00165739	-0.00580683	-0.0108249	0.0621848	0.000665913	0.000342857	0.054096	-0.00410034	-0.00151097	0.00033068	0.014586	0.00770829	0.00138021	0.00172778	0.0120726	-0.00746179	-0.00026709	0.000760944	0.00198179	-0.000586626	0.00148444	0.000163954	0.00217392	-0.00670708	1.59e-05	5.19e-05	0.00133579	-0.00181231	0.00175108	0.00114688	-0.000286809	-1.15e-05	-0.00960339	-0.0157247	0.00560848	0.074984	0.00100599	-0.00140991	0.0408363	-0.00239378	-0.00372181	0.0128783	0.00352862	0.0198215	-0.00263331	-0.00791977	0.0131327
1254-TIJ	1254-TIJxx_D12	-0.00540564	0.0026078	0.00850227	-0.00239823	0.0593604	0.000485086	-0.000167881	0.0640013	-0.00755744	0.00221253	-0.00257558	0.00785218	0.00433488	0.000962199	0.000652081	0.00994116	-0.00786323	0.00144163	0.000457137	-0.000381939	-0.00301996	0.0014639	0.000924961	0.00161492	-0.00563449	0.00163672	0.000574824	-0.00231497	-0.00283107	0.00155044	-0.000156036	-0.00242352	-0.00346515	-0.0172387	-0.0478276	0.00353758	0.0749432	-0.00169015	-0.0106046	0.0459183	-0.00396785	-0.0137833	0.00726789	0.00180855	0.018201	-0.00277802	-0.00316437	0.014805
1254-TIJ	1254-TIJxx_D13	-0.00529192	-0.000710505	-0.00211335	0.0101272	0.0533473	-0.000761185	-0.0017763	0.0405807	-0.00642118	-0.00244336	-0.00279672	0.00306586	0.008456	-0.000700422	0.00124629	0.00767032	-0.00449733	-0.00234474	0.000949514	-0.000817956	0.00235032	-5.87e-05	0.00069626	-0.000572669	-0.00251041	-0.00171414	-0.000248706	-0.000573916	0.0022867	-0.000408451	-0.00122073	-0.000970108	-0.00620308	-0.0160156	-0.0397811	0.015068	0.0616718	0.00121594	0.00171162	0.0489294	-0.00696494	-0.0128707	0.00967168	-0.000803302	0.012259	-0.00257375	-0.00762491	0.00488475
1254-TIJ	1254-TIJxx_D14	0.00100705	0.00558979	0.014648	-0.00665367	0.0690511	0.000498718	0.00248609	0.0541016	-0.00113984	0.00546797	0.000626477	0.00739334	0.0136845	0.00120553	0.00110287	0.0106151	-0.00143136	0.00303941	-0.00269111	-0.00241179	0.00501759	0.000463376	-0.00221869	0.000256964	-0.00029353	0.00130344	-0.00102147	-0.000568422	0.00325924	-0.000392061	-0.00117471	-1.57e-06	0.00212134	-0.0100546	-0.0281692	-0.0130284	0.0806228	0.000779234	0.000727855	0.0410861	0.0029099	-0.0085269	0.00481694	-0.00659468	0.0232929	-0.00107473	-0.0069514	0.00929646
1254-TIJ	1254-TIJxx_D15	-0.00167124	0.00373742	0.00760747	0.000437622	0.0610559	0.000961425	0.00157578	0.0412929	-0.00264494	0.00374623	-5.52e-05	0.00292398	0.0116161	0.00165969	0.00182844	0.0103518	-0.00265472	0.00285041	0.000681739	-0.000269869	0.0031906	0.00205579	0.000530478	0.00103478	-0.00173211	0.00164261	-0.0018783	-0.000445728	0.000966488	0.00179434	0.000223722	0.00222099	-0.00391621	-0.00661658	-0.024484	0.0117711	0.0741205	0.000955433	-0.00267164	0.0353171	-0.00167963	-0.00710387	0.010326	-0.0048163	0.0197728	-0.00363592	-0.00660312	0.00860697
1254-TIJ	1254-TIJxx_D16	-0.00279355	-0.00146061	-0.00394141	0.00497288	0.061389	0.000146623	0.000321845	0.0446004	-0.00317899	-0.00222557	-0.00210125	0.000888266	0.0114932	-0.000124735	-0.000924902	0.00998428	-0.00125712	-0.00209551	-0.000561202	-0.00324474	0.00223619	-0.000999244	-0.00165102	0.00346255	-0.000520905	-0.00164646	-1.84e-05	0.000910508	-0.000301024	-0.00132556	-0.000263123	0.00137221	-0.00357645	-0.00724073	-0.0197798	0.00788934	0.0710716	0.0032182	0.00471481	0.0362936	-0.000965164	-0.00643117	0.00323857	-0.00649014	0.018624	-0.00042591	-0.00817088	0.0113777
1254-TIJ	1254-TIJxx_D17	-0.00156613	-0.00284443	-0.00638662	-0.0026859	0.0561692	-0.00316309	-0.00621054	0.0430447	-0.00303696	-0.00402464	-0.00199561	0.00382003	0.00847544	-0.00328909	0.00121346	0.00833396	-0.0031824	-0.00339646	7.23e-06	-0.000824558	0.00111572	-0.00252617	-0.000652828	0.00114434	-0.00203371	-0.00196946	0.0012258	-0.00069083	-9.29e-05	-0.00159323	0.00142803	-8.64e-06	-0.00108935	-0.0140232	-0.0200142	0.00458214	0.072052	-0.000173497	-0.00339456	0.033358	-0.000936725	-0.00609766	0.0129752	-0.00415556	0.0201035	-0.00361617	-0.00548036	0.0107783
1254-TIJ	1254-TIJxx_D18	-0.00359615	-0.000300431	-0.00110209	0.000445793	0.0546232	-0.000587268	-0.00168042	0.052785	-0.0059114	-4.76e-05	-0.000977367	0.00719146	0.00489948	8.05e-05	0.000500401	0.00860772	-0.00621023	0.000764095	0.00161014	-0.00152454	-0.00136262	0.000187688	-0.000335641	0.000764042	-0.00403212	0.00128078	-0.000527042	-0.000498679	-0.00170276	0.000192682	-0.000990223	0.000361853	-0.00387526	-0.00980413	-0.0217726	0.0050897	0.0662434	-0.00112495	-0.0012024	0.0412885	-0.00110125	-0.00832006	0.00544163	-0.00398885	0.0154129	-0.00167276	-7.94e-05	0.0098823
1254-TIJ	1254-TIJxx_D19	-0.00116995	0.000311835	0.00102655	0.00310779	0.064488	-0.000593633	-0.00169903	0.049096	-0.00320776	0.00122783	0.00206842	0.00480163	0.0124433	-0.000876275	-0.000363286	0.00968575	-0.00308672	0.00112417	-0.000911183	-0.000717331	0.00329703	-0.000459191	0.000688555	0.002942	-0.00124155	0.000603014	4.4e-05	-0.00196876	0.000956853	0.000342542	0.000914227	0.000866403	-0.00381258	-0.00800904	-0.0209936	0.00862713	0.0750789	-0.000319203	-0.00106775	0.0434433	-0.00121278	-0.00706305	0.00453779	-0.00620453	0.019686	-0.000596284	-0.000935817	0.00905077
1254-TIJ	1254-TIJxx_D20	-0.00611282	-0.000478228	-0.0018824	0.00491819	0.0523098	-0.000411025	-0.00223851	0.0400367	-0.00621115	-0.000225828	-0.000443852	0.000523893	0.00685242	-0.00100297	-0.00165701	0.00819389	-0.00559546	-0.000109859	-0.00112507	0.00104594	-0.000299184	-0.000727225	-0.000304465	0.0017917	-0.00442314	-9.62e-05	-0.00056668	-0.00109223	-0.00186196	0.000248151	0.000627566	0.00128038	-0.00302549	-0.00262972	-0.0103504	0.0113095	0.0662102	-0.00288698	-0.00779689	0.0369778	-0.00451944	-0.00274949	0.0070932	-0.000486267	0.0153662	-0.0030411	-0.000237668	0.0106136
1267-ACA	1267-ACA_D1	-0.000826023	-0.00163146	-0.00361727	-0.00422411	0.0516371	-0.000503774	-0.000250417	0.0726394	-0.00193643	-0.000733006	0.00216702	0.00389904	3.3e-05	-4.4e-05	0.000662927	0.00803499	-0.0044227	-0.000343134	-0.00187278	0.00470823	-0.00348545	-0.000542723	-0.00248291	-0.00226273	-0.00428821	-0.000302342	0.000659697	-0.00186832	-0.0017888	-0.00027229	0.00192115	-0.00114967	0.00135575	-0.00637885	-0.0152913	-0.00520261	0.0642513	-0.000282249	0.000289729	0.0585172	-0.000117783	-0.00410341	0.00419431	0.0047411	0.00931463	-0.0016772	-0.00584492	0.0119785
1267-ACA	1267-ACA_D2	-0.00389863	-0.00474342	-0.0132676	0.000194105	0.05002	0.000349531	-0.000644341	0.0605653	-0.00553379	-0.0038376	0.00221314	0.00552595	0.00154346	0.000856644	0.000936095	0.00621379	-0.00588307	-0.000877778	0.00223784	2.06e-05	-0.00299918	0.00123504	0.000846445	0.000517976	-0.00417441	0.000475031	0.000297899	-0.00134983	-0.00285238	0.000887811	-0.00138646	8.74e-05	-0.00448431	-0.000918806	-0.00328159	0.0098529	0.0602211	0.00193838	0.00465553	0.0580119	-0.00415802	-0.000472927	0.0025951	0.000119327	0.00830958	-9.82e-05	-0.005617	0.00776621
1267-ACA	1267-ACA_D3	-0.00557266	-0.00125927	0.00460849	-0.00289312	0.0371034	-0.00215411	-0.00314817	0.0674591	-0.00726838	-0.00328564	-0.0135514	0.00201854	-0.00718239	-0.00192591	-0.00082247	0.000124457	-0.00839233	-0.000593971	0.0124989	0.00172084	-0.00836368	-0.00143636	-0.000392733	0.00088013	-0.00706193	0.0017111	-0.00365387	0.00088338	-0.0059676	-0.00126944	0.000345935	-0.00110243	3.96e-05	-0.0108472	-0.0355707	-0.00131163	0.0505859	0.00793792	0.0162999	0.0719618	-0.00237667	-0.00519036	0.0141765	0.00755609	0.00372871	0.005997	-0.00621056	0.00136912
1267-ACA	1267-ACA_D4	-0.00123003	-0.00206149	-0.00563577	-0.00852729	0.0481368	-0.000973728	-0.00200184	0.0718092	-0.00239715	-0.00218753	-0.0014617	0.00172957	-0.00143833	-0.00140107	-0.00225146	0.00179507	-0.00377006	-0.000875472	0.00192953	0.000876926	-0.00438899	-0.000427509	0.00222969	-6.59e-05	-0.00408178	0.000615813	0.000463544	0.000206189	-0.00393662	0.000608079	0.000201266	-0.000165584	0.000743585	-0.00581868	-0.0160149	0.000117052	0.0588399	0.00211679	0.00697757	0.0692752	0.0017385	-0.00786752	-0.0042384	-0.00483177	0.00607035	0.00132189	-0.00326492	0.00584629
1267-ACA	1267-ACA_D5	0.0113999	-0.000487822	0.000688885	-0.0259381	0.0674132	0.000894574	0.00174947	0.0759373	0.00930112	-0.00089006	-0.00161712	0.0018528	0.00781849	0.00104619	0.000191722	0.0138107	0.00488875	-0.00119062	-0.000408052	0.00500365	-0.000341923	0.000853362	-0.00146559	0.000671522	0.00182064	-0.00119489	0.000314079	0.00200908	-0.000463239	0.000904225	0.00155268	-0.000925882	0.00894677	-0.00997271	-0.0530463	-0.0199756	0.0724225	0.000418583	0.00369853	0.0765056	0.00792014	-0.0117552	0.00316417	-0.00127216	0.0123002	0.000578898	-0.00227442	0.00974484
1267-ACA	1267-ACA_D6	0.00399841	0.000485293	0.000879719	-0.0125264	0.0486915	0.00370333	0.0106012	0.0717922	0.00251148	0.00264613	0.00482143	0.00179062	-0.00165647	0.00409607	-0.00180586	0.00521028	-0.000790466	0.00321349	0.000826769	0.00334375	-0.00465988	0.00262028	0.000123724	-0.000680934	-0.00255807	0.00285445	0.000196492	0.00237001	-0.00388283	0.00197386	0.000174437	0.000725769	0.00817558	-0.0089176	-0.0277908	-0.0151109	0.0586789	0.0023157	0.00675626	0.07155	0.00532275	-0.00893959	0.00134356	0.00283786	0.00686793	0.00230072	-0.00306508	0.00482811
1267-ACA	1267-ACA_D7	-0.00159842	-0.00259971	-0.00645293	-0.0044318	0.0392343	0.00138999	0.00313053	0.0659539	-0.000799982	-0.0029604	-0.000428856	-0.00298325	-0.0051933	0.00144198	-0.000332509	0.00139574	-0.00216429	-0.0012552	0.00188388	0.00346431	-0.0062697	0.000680532	-0.000824075	4e-05	-0.00382584	0.000104777	0.000683289	0.0012848	-0.00549052	0.000105181	0.000144735	0.0013514	0.00113951	-0.00660817	-0.016775	-0.00250817	0.0518978	0.00485583	0.0108379	0.0565638	0.00148791	-0.00410233	0.00622312	-0.000707508	0.00563294	0.00461335	-0.0032519	0.0033355
1267-ACA	1267-ACA_D8	0.00686321	-0.00208206	0.00597269	-0.0154547	0.0393585	-0.000611631	0.001312	0.0597977	0.00539511	0.000170829	-0.0026175	0.0049107	-0.000446895	0.000596642	0.000318978	-0.00267605	0.00146718	-1.31e-05	0.000785973	0.00112392	-0.000103347	0.0010022	0.000235852	-0.00161831	0.000394963	0.0010591	0.00153684	-0.00188175	-0.00128366	0.000334947	-5.88e-05	0.00385342	0.00874008	-0.0113062	-0.0415962	-0.0090807	0.0455496	0.00814788	0.015651	0.0736621	0.00841129	-0.012669	0.00768578	-0.00194405	0.00187188	0.00597587	-0.0049071	-0.00548492
1267-ACA	1267-ACA_D9	0.00392635	-0.000207949	-0.00218723	-0.0085645	0.0634941	-0.000961155	-0.0021134	0.0762687	0.00403376	-0.000290092	-0.000305978	-0.00276407	0.0046857	-0.00159192	-0.00213748	0.0139887	0.00206673	-0.000600864	-0.00180602	0.00395202	-0.00372063	-0.00181013	-0.000304579	0.00319182	0.000117758	-0.000649503	-0.000291493	0.00189071	-0.00388056	-0.00138902	0.000433573	-0.000447138	0.00500858	-0.00688089	-0.0291428	-0.00684031	0.0712184	0.00256852	0.0095375	0.0691271	0.00547824	-0.00864628	-0.00132839	-0.00665105	0.0118602	0.00278128	-0.00203932	0.0122335
1267-ACA	1267-ACA_D10	-1.49e-05	-6.33e-05	-0.00158592	-0.0075841	0.0381933	-0.000211619	-1.93e-05	0.0636048	-0.000852761	0.00110985	0.0029737	0.000275283	-0.00404857	0.000245522	0.00104027	-0.00116339	-0.00279239	0.00191745	0.000650381	0.00168476	-0.00382327	0.000806207	0.00102762	-0.00179038	-0.00389158	0.00168384	0.000112453	0.00051978	-0.00260349	0.000989647	0.000148238	0.000178967	0.00529155	-0.0114303	-0.027684	-0.00507868	0.0491956	0.00467556	0.00851487	0.0655728	0.00139751	-0.0109414	0.00484907	0.00412749	0.00270793	0.00420411	-0.00452359	0.00227433
1267-ACA	1267-ACA_D11	0.00260337	-0.00144256	-0.00136497	-0.00637974	0.0386619	0.00217155	0.00258441	0.0686879	-8.76e-05	-0.00220059	-0.000119262	0.00349751	-0.00579924	0.00313895	0.001386	0.00163062	-0.00369735	-0.00270663	-0.00144291	0.00448912	-0.00538803	0.00246582	-0.00126103	-0.0015011	-0.0045312	-0.00228618	0.00108935	-0.000691306	-0.00240205	0.00127237	-0.000640134	-0.00185554	0.00654897	-0.00512073	-0.0125246	-0.0100925	0.0537248	0.00168902	0.00463337	0.0590247	0.00394017	-0.00271126	0.00668838	0.00342755	0.00454816	0.00117894	-0.00294671	0.00734019
1267-ACA	1267-ACA_D12	-0.000481133	0.00135349	0.00590366	-0.00152173	0.046189	-9.44e-05	-0.000205198	0.0645219	-0.0013315	-4.88e-06	-0.00377809	0.00215151	-0.000369893	0.000290352	0.00117493	0.00393311	-0.00191864	-0.00142359	-0.000855167	0.00041798	-0.00275558	5.37e-05	-0.00142886	-0.000708807	-0.00199951	-0.00134899	0.000255328	0.000408352	-0.00188947	-0.000292363	0.000256287	-4.03e-05	-0.000256771	-0.00371433	-0.0206439	0.00379622	0.0538634	-0.0003161	0.00240038	0.0683199	-0.00104288	-0.00560792	0.00326741	-0.00224182	0.00474288	0.000644643	0.000444609	0.0027596
1267-ACA	1267-ACA_D13	0.00515982	-0.00603389	-0.0109201	-0.00835735	0.043082	0.000397446	-0.0025422	0.0720937	0.00297237	-0.00694741	-0.0040637	0.000963196	-0.00310437	0.000400357	0.00145639	-5.37e-05	0.000107593	-0.00465166	0.00288318	0.00385177	-0.00441181	0.000150615	-0.00235388	0.00116617	-0.00144045	-0.00199909	0.000357694	-0.000836322	-0.00349036	-0.000312165	0.000920744	0.000502713	0.00615395	-0.0104312	-0.0314223	-0.00528926	0.0502225	0.00126663	0.00523713	0.0686086	0.00641628	-0.0118502	5.35e-05	-0.00716165	0.00220491	0.000117576	-0.00424087	0.00253242
1267-ACA	1267-ACA_D14	0.000422486	0.000219796	0.00131389	-0.00241251	0.0368244	-0.000339684	0.000381505	0.0700338	-0.000707254	9.82e-05	-0.000835987	0.000848546	-0.00568455	-0.001456	-0.00194686	-0.00085711	-0.0023707	-0.000276603	0.000125401	0.00321428	-0.00459847	-0.00205571	-0.000952421	-0.00104291	-0.00249301	-0.000649807	-0.000823307	-0.000806635	-0.00244575	-0.00123211	0.00146236	-0.000387792	0.00421871	-0.0109762	-0.0276197	-0.00898202	0.0470547	0.0021017	0.00451056	0.0597984	0.0027233	-0.00798902	0.00833856	0.00235912	0.00221847	0.00317124	0.000129342	0.00331184
1267-ACA	1267-ACA_D15	0.00661588	-0.000167097	-0.00103776	-0.0116704	0.0659805	-0.000114678	0.000523342	0.0696043	0.00669626	0.000222598	0.00169508	-0.00295046	0.00785255	-0.000438361	-0.00212956	0.013128	0.00464249	-0.000170446	-0.00109209	0.00280027	-0.000752773	-0.000723852	-0.000503505	0.001486	0.00261602	-0.00117969	-0.00209687	0.00107973	-0.00170764	-0.000522646	0.000319917	0.000496585	0.00648134	-0.00788743	-0.0340873	-0.0085941	0.0719331	0.00335372	0.0122513	0.0637122	0.00591738	-0.0096188	0.000689405	-0.0065616	0.0132577	0.0031448	-0.00529877	0.0115447
1321-REC	1321-REC_D1	-0.0208264	-0.000285135	0.00148817	0.00132462	0.0269547	0.000449034	0.000413991	0.0510026	-0.0160182	2.03e-05	0.000543607	-0.00764756	-0.013268	0.000427804	-0.0014652	0.000810142	-0.01239	-0.000863555	-0.00184144	-0.000512526	-0.0136783	-0.000442461	0.000362897	0.000934699	-0.00905527	-0.000969659	0.000154204	-0.0021328	-0.010919	-0.000298798	0.000247844	-0.000532832	-0.00628181	-0.00955091	-0.0270772	0.0143607	0.0587866	0.00254854	0.00398538	0.0528735	-0.0034954	-0.00879225	0.00435721	-0.0044306	0.0102004	0.00214398	-0.000435799	0.00562686
1321-REC	1321-REC_D2	-0.0123179	0.000714682	-9.36e-05	0.00404471	0.0364409	0.00199378	0.00370901	0.0523933	-0.00943995	0.0012009	0.00188769	-0.00392061	-0.00517157	0.00251035	0.000626862	0.00245593	-0.00792855	0.000859756	-0.00141928	0.00267851	-0.00850922	0.00224966	-0.000107591	0.00308355	-0.00767496	0.00168512	0.00268735	0.000301711	-0.00740645	0.00193032	0.00087356	-0.000379563	-0.00836162	-0.0167021	-0.0409866	0.0140223	0.0628534	0.000948	-0.000241534	0.0581247	-0.00291157	-0.0101243	0.0101689	-0.00407531	0.00962866	0.000971498	0.000994504	0.00791283
1321-REC	1321-REC_D3	-0.00796259	-0.000747347	-0.00436549	-0.00134617	0.0339189	-0.00173793	-0.00222771	0.0584582	-0.0078319	0.000160226	0.00420425	0.00123089	-0.00809403	-0.00208038	-0.000211025	0.00206711	-0.00649144	0.00199704	0.00156364	-0.00181307	-0.008453	-0.00196452	-0.0002487	-0.000633678	-0.00495823	0.00239518	0.000439485	0.000142293	-0.00589434	-0.000983924	0.00159758	-0.00140725	-0.00386581	-0.00936924	-0.0309653	0.00924851	0.0604725	-0.000763746	-0.00017143	0.0626928	-0.00212718	-0.0072443	0.00902376	-0.00547132	0.00977227	-0.00122553	-0.0015919	0.00372852
1321-REC	1321-REC_D4	-0.00722883	-0.00125361	-0.00310739	0.000233278	0.0434506	-0.000662003	-0.0025178	0.0533931	-0.00729594	-0.00145592	-6.67e-05	0.00288378	-0.00184868	-0.000873442	0.000433096	0.00635291	-0.00746336	-0.00133333	0.000193337	0.000620843	-0.00649576	-0.000558387	-0.000371674	0.00262944	-0.0058071	-0.000501902	-0.000331166	-0.000765814	-0.00545721	0.00020795	0.00159416	-0.00169518	-0.00763396	-0.00950368	-0.0264722	0.0144109	0.0623223	0.000226634	0.00174123	0.0503605	-0.00563349	-0.00898552	0.00190011	-0.00382181	0.0106946	-0.000936356	-0.00206474	0.0111064
1321-REC	1321-REC_D5	-0.00894278	-0.0014843	-0.00383179	0.00528314	0.0408914	-7.48e-05	-0.00235298	0.059173	-0.00715295	-0.000875017	0.000563308	-0.0024804	-0.00361214	0.000179405	0.000510965	0.00280781	-0.00565287	0.00070033	0.000835156	1.61e-05	-0.00566697	0.00171431	0.0013763	3.96e-05	-0.00453871	0.00202786	0.00148917	-0.000396862	-0.0045205	0.00253365	0.000852892	-0.000903738	-0.00704237	-0.00105469	-0.00865762	0.016657	0.0621848	0.00328832	0.00618603	0.0579736	-0.00455819	-0.00108729	0.0042283	-0.00567762	0.00990386	0.00337638	-0.000154328	0.00696829
1321-REC	1321-REC_D6	-0.0163391	0.00151444	-0.000146575	-0.00436378	0.0348032	-0.000469625	-0.00490377	0.0557997	-0.0125027	0.00122012	-0.00290393	-0.00607071	-0.0103508	-0.0023035	-0.00379018	0.00404522	-0.01028	0.00119052	-0.0003044	2.47e-05	-0.0138093	-0.0020197	4.5e-05	0.0027407	-0.00903663	0.00158582	-0.000943811	-0.000331145	-0.010945	-0.000453626	0.000547901	-0.00224885	-0.00646522	-0.009463	-0.0343621	0.0176696	0.067096	-0.00248234	-0.00466711	0.0559387	-0.00509082	-0.0110137	0.00332204	-0.00675827	0.00985174	-0.00404628	-0.00164993	0.0125693
1321-REC	1321-REC_D7	-0.00509836	0.00212215	0.00228244	-0.0053754	0.0424253	0.00107442	-0.000260531	0.0542401	-0.00519501	0.00405678	0.000847743	0.000729145	-0.00219076	0.00160127	-0.00176547	0.00284427	-0.00359932	0.00423612	-0.00122483	-0.00264779	-0.00426817	0.0021508	0.000960807	-0.000940588	-0.00218207	0.00267846	-0.00331229	0.000342441	-0.0022601	0.00303353	-0.000565003	-0.00133712	-0.00418458	-0.0094964	-0.0309559	0.0122749	0.0641126	0.00382995	0.0101261	0.0510082	-0.00325531	-0.00901101	0.00395072	-0.00378721	0.0106263	0.00226967	-0.00428397	0.0119866
1321-REC	1321-REC_D8	-0.00571605	0.000213022	-0.00176092	-0.00802013	0.0400169	0.0017852	0.000314833	0.0490003	-0.00519967	0.000820141	-1.11e-05	0.00144807	-0.00451363	0.00131528	-0.00139486	0.00968794	-0.00603639	0.0007468	-0.000726152	0.00182023	-0.00902586	0.000780763	-0.000477901	0.00152815	-0.0057994	6.72e-05	-0.000732229	0.000186504	-0.00711897	0.00119572	0.00115876	-0.00232425	-0.00780511	-0.0108712	-0.0266703	0.0137352	0.0624999	-0.000403021	-0.000346074	0.0487345	-0.00549998	-0.0076261	0.00727832	-0.00117818	0.010927	0.000294002	0.00220166	0.0129965
1321-REC	1321-REC_D9	-0.00838706	0.00223861	-0.000426778	0.00212454	0.0457525	0.000822365	0.000392014	0.0580488	-0.00649908	0.00167969	-0.00064293	-0.00320172	-0.00219777	0.00168588	0.000337566	0.00661517	-0.0048425	0.00142849	0.000686841	0.000405563	-0.00708557	0.00100184	-0.000449637	0.0016752	-0.0046782	0.00176558	-0.000118941	-0.000224239	-0.00671483	0.00103655	0.000157144	2.41e-08	-0.00537135	0.000234811	-0.00188707	0.0125242	0.0671845	-0.00106203	-0.000337487	0.0506513	-0.00313829	0.000300804	0.00158314	-0.00504484	0.0133452	-0.000515365	-0.000348442	0.0121877
1321-REC	1321-REC_D10	-0.0151243	-0.00131126	-0.00437965	-0.000285962	0.0373607	-0.00116384	-0.000811402	0.0576987	-0.0122317	-0.00138651	0.00120291	-0.00428064	-0.00829051	-0.00178049	0.00125455	0.0022998	-0.00939144	-0.0021669	-0.00109392	-0.00208068	-0.0108648	-0.00253798	-0.00108347	0.000556764	-0.00675559	-0.00236467	-0.000311211	-0.00284566	-0.00882305	-0.00271494	0.00081867	-0.00230208	0.00146961	-0.00474452	-0.0149759	-0.00266224	0.0647472	0.00240255	0.00340851	0.0493226	-0.000407865	-0.00500756	-0.000241911	0.00349842	0.0130292	0.00177565	-0.000326177	0.0102402
1321-REC	1321-REC_D11	-0.0191317	0.000350993	-0.00224404	0.00263403	0.0354233	-0.00171033	-0.00619542	0.0567204	-0.0138084	-0.000596093	-0.00143932	-0.00807694	-0.00990399	-0.00251802	0.000132831	0.00390859	-0.0109765	-0.000874062	-0.00117431	0.00132395	-0.0123706	-0.000764724	0.00044031	0.000938357	-0.0092688	-0.000386403	9.57e-05	-0.000681998	-0.0102437	-8.33e-05	-0.00040085	-0.000685356	-0.00516359	-0.0106726	-0.0321626	0.0133716	0.0640344	0.00266678	0.00733935	0.0564831	-0.00173336	-0.00768702	0.00992261	-0.00659997	0.0117172	0.00256661	2.69e-07	0.00772066
1321-REC	1321-REC_D12	-0.00849715	0.00347488	0.0042462	-0.00450946	0.0410589	-0.00311284	-0.00733439	0.0538091	-0.00565696	0.000130358	-0.00362617	-0.00396889	-0.0049679	-0.00416108	0.00102032	0.00554675	-0.00540853	-0.00177075	-0.000740706	0.000919408	-0.00885877	-0.00392444	-0.00151381	0.000519562	-0.00615995	-0.00136454	0.000747248	0.00132402	-0.00724711	-0.00347678	0.000760113	-0.00139366	-0.00196442	-0.00912016	-0.030615	0.00511109	0.0669059	0.00230062	0.00785512	0.053593	0.000782595	-0.0088332	0.00639776	-0.00649607	0.0135185	0.00119258	-0.00245426	0.0089205
1321-REC	1321-REC_D13	-0.0158495	0.000451637	-0.00117871	0.00774965	0.032441	0.00136688	0.00347314	0.0497634	-0.0143735	0.000717507	0.00252041	-0.00105794	-0.00719114	0.00105958	-0.00150508	0.00170492	-0.0114242	0.00188742	0.000877405	0.000481956	-0.00753339	0.00207121	0.00364054	0.000190109	-0.00769067	0.00103028	-0.000891289	-0.0030394	-0.00572337	0.00208345	-0.00102572	-0.000992016	-0.00832312	-0.0130728	-0.0384975	0.0218927	0.0591882	0.00496468	0.0102956	0.0514927	-0.00793501	-0.00991906	0.00973587	-0.00371083	0.0092904	0.00222923	-0.00583168	0.010062
1321-REC	1321-REC_D14	-0.00767318	-0.000275349	-0.0023645	0.000917046	0.0354893	-0.000310301	-0.000691824	0.0549572	-0.0057959	-0.00214348	-0.00397619	-0.00274533	-0.00662603	-0.00041544	0.000326019	0.00330451	-0.0043822	-0.00263968	-0.000285169	-0.000886079	-0.00768495	-0.000650674	-0.00136131	-0.000274223	-0.00357542	-0.00226966	-0.00130532	-0.000891858	-0.00629572	-0.00126589	-0.00102414	0.000218603	-0.00392232	-0.011163	-0.0339803	0.0111491	0.0606656	0.00461182	0.0128283	0.0538405	-0.00160036	-0.00930928	0.00674665	-0.00574996	0.0108266	0.00402261	-0.004627	0.00632955
1321-REC	1321-REC_D15	-0.00286316	0.00134142	0.00112072	-0.00139545	0.0430663	0.000718198	-0.000800521	0.061443	-0.00296511	0.000950349	0.000316407	-0.000221131	-0.00477926	0.000519592	-0.000561069	0.00645929	-0.00239125	0.000564186	-0.00131743	-0.00136623	-0.00808618	0.000972809	0.000628745	-8.44e-05	-0.00173921	-0.000254917	-0.00169801	-0.000131521	-0.00722116	0.000967755	-0.000893741	0.00134078	-0.00516456	-0.0115269	-0.035925	0.0134676	0.06297	-3.02e-05	0.000487347	0.0567133	-0.00366132	-0.00846886	0.00879269	-0.00432211	0.00996	-0.000110892	-1.65e-05	0.0105204
1321-REC	1321-REC_D16	-0.0170373	-0.00204802	-0.00427663	0.00639883	0.0335591	-0.000314133	-0.00148941	0.0571396	-0.0143708	-0.00140765	0.000906542	-0.00174975	-0.00957121	0.000111451	0.00223789	0.00426837	-0.0105043	-0.00161621	-0.00135979	-0.00192824	-0.00965254	0.000260187	-0.000667366	-0.0021898	-0.00641269	-0.00112685	0.00115229	-0.00280124	-0.00657039	0.000191827	0.000377749	-0.00136559	-0.0063188	-0.00424842	-0.010627	0.0176624	0.063963	0.000335315	0.00230668	0.0546924	-0.00492847	-0.00475722	-0.00262327	-0.00550929	0.0112814	0.00141894	0.00113098	0.00725519
1321-REC	1321-REC_D17	-0.0117222	-0.00156429	-0.00123552	0.0038899	0.0316883	-0.000802969	-0.000645966	0.0559566	-0.0098036	-0.00190371	0.000814001	-0.000328166	-0.00957092	-0.00144506	0.000982362	0.00258406	-0.00710984	-0.00173814	0.000470364	-0.00283357	-0.00932655	-0.00156617	-0.000639369	-0.00025814	-0.00449787	-0.00290052	-0.00245523	-0.000980884	-0.00564214	-0.00252026	-0.00141258	-0.00273176	-0.0058741	-0.00722091	-0.0216256	0.0129849	0.0573943	0.00168498	0.00390867	0.0629567	-0.00358644	-0.00546486	0.00623612	-0.00422125	0.00604015	0.000611211	-0.00241185	0.0065855
1321-REC	1321-REC_D18	-0.0104703	-0.00214923	-0.00408124	-0.00294555	0.0344532	-0.00111882	-0.000833792	0.0483042	-0.00937122	-0.00130042	0.00334482	-0.000796283	-0.00724341	-0.00262226	-0.00225687	0.00497441	-0.00823335	-0.000863735	-0.000986451	-0.000655676	-0.00943603	-0.00339456	-0.000306257	8.03e-05	-0.00697096	-0.0019751	-0.00135269	-0.000137077	-0.00683706	-0.00291324	0.000733172	-0.00215107	-0.00687584	-0.00196012	-0.0173779	0.00611199	0.0579351	0.000944759	-0.00186881	0.0635076	-0.00541874	-8.91e-05	0.00970465	0.00230379	0.00514208	0.00213449	0.00421118	0.00981914
1321-REC	1321-REC_D19	-0.0150537	-0.00660712	-0.0146032	0.00206835	0.0355695	-0.000231238	0.000124814	0.0512821	-0.0145309	-0.00574068	0.00259398	0.00126982	-0.00765198	-0.000251315	0.000390785	0.00578463	-0.0109066	-0.00221218	0.00237158	-0.00410772	-0.00936074	-0.000284451	0.000373936	-0.00265381	-0.00601388	-0.000936102	-0.000133309	-0.00442243	-0.00630773	-0.000736458	-0.000805849	-0.00217765	-0.00550038	-0.0101218	-0.0306838	0.0145594	0.0617967	0.00254355	0.00657109	0.0530946	-0.00537102	-0.0073388	0.00707958	-0.00109972	0.00945179	0.00358472	0.00266832	0.011811
1321-REC	1321-REC_D20	-0.0148593	0.00187543	0.00222372	0.00161853	0.0308036	-0.00028201	-0.000894805	0.0524734	-0.0131498	0.000892062	-0.00145817	-0.000672476	-0.00882253	-0.00128747	-0.00328656	-1.64e-05	-0.00919895	-0.000454994	-0.00130984	-0.00429834	-0.0098125	-0.00154388	0.000553742	0.0010019	-0.00584332	-0.00120564	-0.00108466	-0.00164218	-0.00841138	-0.000864576	-0.00098821	-0.000717046	-0.00580029	-0.0110111	-0.0279619	0.0126437	0.0601294	0.00168309	0.00311585	0.0487274	-0.00301312	-0.00864914	0.00690614	-0.00431968	0.0109278	0.00108653	-8.86e-06	0.0088731
1322-CAE	1322-CAE_D1	0.0100304	-0.00018908	0.00134446	-0.0176738	0.03993	-0.000438023	0.000148539	0.0368512	0.0096767	-0.00179066	-0.0028961	0.000457364	0.00426493	0.00144097	0.00306204	0.00362916	0.00458918	-0.000758705	0.00209556	0.00390471	0.000227143	0.000755162	-0.00352852	0.00111254	0.00137241	-0.000232489	-0.0011209	0.000877028	-0.000688485	-0.000764479	0.000296739	0.000817652	0.00833443	-0.00932036	-0.0166857	-0.0149603	0.0541564	0.00535208	0.0105997	0.0360739	0.00710755	-0.00779638	0.00107124	-1.02e-05	0.0110332	0.0055815	-0.0010833	0.00700813
1322-CAE	1322-CAE_D2	0.0170495	0.00145309	0.00542085	-0.0225067	0.0358409	0.00386729	0.00398932	0.0520753	0.0133882	-0.000660904	-0.00494536	0.00413722	-0.00193306	0.00306646	-0.000898623	0.00162611	0.00514675	-0.00120947	0.00195807	0.00556231	-0.00444173	0.000199436	-0.00227693	0.00222604	0.00196515	0.000252563	0.000623575	-0.00154726	-0.00372462	-0.00167278	-0.00131238	-0.000796834	0.00758027	-0.00566188	-0.0160773	-0.0116131	0.043133	0.0019074	0.00981976	0.0498909	0.0115431	-0.00389577	0.0053105	-0.00971521	0.00196604	-0.000429601	-0.00762979	0.0016561
1322-CAE	1322-CAE_D3	-0.0114276	0.00368276	0.00245289	0.0163331	0.037799	0.00186289	0.00281725	0.0479503	-0.00887098	0.000884683	-0.00109403	-0.00155532	0.000268464	7.02e-05	-0.00254267	0.000779995	-0.00470285	0.000114865	-0.000486752	-0.00244828	-0.00121256	-0.000375898	-0.000128127	0.00142476	-0.0015902	-0.000177524	-0.000230775	-0.000201688	8.3e-05	0.000125371	0.00129373	-0.00248418	-0.00980375	-0.00979157	-0.0246172	0.0164503	0.0433986	-0.00219285	-0.00556866	0.0468869	-0.00978794	-0.0106207	0.00178992	0.00159095	0.00293514	-0.00488387	-0.00139984	0.00289667
1322-CAE	1322-CAE_D4	0.00766889	0.00478522	0.00680121	-0.0144097	0.0392782	0.00222358	0.00192742	0.0481526	0.00788568	0.00246985	-0.00264912	-0.000211869	-0.000187331	0.00248953	0.00253738	0.00313069	0.00305963	0.00120925	0.00195778	0.00328247	-0.00238175	0.00345867	0.000159224	0.000321478	0.00176103	0.000961274	-0.00147665	-0.00113538	-0.00106982	0.00164888	-0.00178554	-0.000403379	0.0087374	-0.0148644	-0.038747	-0.0178028	0.0480092	0.00520908	0.00841852	0.0449097	0.00970912	-0.0127423	0.00961689	-0.00142797	0.00741579	0.00316042	-0.00186251	0.00191961
1322-CAE	1322-CAE_D5	0.00665975	0.00241467	0.00679061	-0.0101903	0.0321143	-0.000337401	-0.00164397	0.0527811	0.00524143	0.0022047	-0.000198526	6.74e-05	-0.00732691	2.83e-05	0.00206111	0.00550678	0.000990887	-0.000635543	-0.00336497	0.00344201	-0.00757718	-0.000119208	-0.00187243	-0.00174983	-0.00123596	-0.00150909	0.00140484	0.000382951	-0.00382633	-0.000632236	-0.00039149	-0.00223465	0.00929258	-0.0119922	-0.0294336	-0.0142589	0.040991	-0.00193116	-0.00337293	0.0540638	0.00834659	-0.0103057	0.00485486	0.000489308	-0.00126009	-0.000329101	0.00254958	0.0045388
1322-CAE	1322-CAE_D6	0.00744702	0.00298021	0.0055261	-0.0111529	0.0310343	0.000569296	0.000626046	0.0450953	0.00550009	0.000601699	-0.00440655	0.00254623	-0.00372658	0.00103607	0.00110625	0.0029858	0.000194404	0.000398959	0.00293979	0.00459716	-0.00422794	0.00110581	-0.000570702	-0.000357013	-0.00121748	0.000530789	-0.00193602	-0.00109271	-0.00139862	0.000790957	0.000420684	-0.00223069	0.00545477	-0.00438905	-0.0142527	-0.0113156	0.0446438	-0.000698132	0.0032736	0.0417952	0.00604296	-0.0044504	0.00258552	-0.00275551	0.0053564	0.00177633	0.00250766	0.00516076
1322-CAE	1322-CAE_D7	0.00615283	0.00244922	0.00550649	-0.00941075	0.0343204	-0.00205359	-0.00391806	0.0441866	0.00518119	0.00388024	0.00195506	0.000720367	-0.00187615	-0.00130807	0.00216417	0.00395529	0.00109205	0.00243255	-0.00201483	0.00236651	-0.00232866	0.00144262	0.00218629	-0.00254337	-0.000650111	0.000437016	-0.000292988	0.000605562	0.00110132	0.0017126	-0.000915887	-0.00278756	0.00361969	-0.00928907	-0.0212727	-0.0115535	0.0460592	-0.00417321	-0.00694858	0.0405299	0.00524637	-0.00794329	0.00561847	-0.00150845	0.00508938	-0.00325257	0.00110339	0.00527804
1322-CAE	1322-CAE_D8	0.00791294	0.00455437	0.00843028	-0.0152359	0.0344785	0.00309614	0.0050836	0.0506002	0.00521486	0.00383418	-0.00160896	0.00486825	-0.00420322	0.0025175	-0.00242964	0.00407284	0.00192771	0.000918496	-0.00214688	0.000801184	-0.00402789	0.000187197	-0.001235	-0.00229977	0.000712075	-0.000813241	-0.000873661	-0.000198142	-0.00145977	-0.000335087	0.000164427	-0.000779858	0.00482899	-0.0152111	-0.0292771	-0.0134407	0.0409133	-0.00229613	0.000641175	0.0465138	0.00684149	-0.0153163	0.00416916	-0.00221704	0.00412269	-0.00182519	0.0011541	-0.000360054
1322-CAE	1322-CAE_D9	0.00936679	0.00323269	0.00825459	-0.013609	0.0338031	0.00138482	0.00100571	0.0510573	0.00604012	0.00175178	-0.00381201	0.00348314	-0.00348356	9.59e-05	-0.000611211	0.00155204	0.00171993	0.000393526	0.000838232	0.00149622	-0.00316967	-0.000149886	-0.000129938	-0.00132533	0.000490901	0.000760196	0.000631743	0.000165234	-0.000935148	-0.000596007	-0.00131584	-0.00103258	0.00996609	-0.0132761	-0.0281818	-0.0185093	0.0433178	-0.000678759	-0.00222316	0.04813	0.00587555	-0.0115557	0.00424644	0.00750581	0.00216471	0.00153357	0.00213875	0.00234033
1322-CAE	1322-CAE_D10	0.0125393	0.00255675	0.00542393	-0.0199947	0.0344404	-0.000871671	-0.00138902	0.0482013	0.012451	0.00264977	-0.00050181	-0.00203852	-0.00176877	-0.000570347	0.000686997	-0.00104541	0.00723596	0.00163619	-6.01e-05	0.00195864	-0.000512282	-0.000281201	5.22e-05	-0.00147585	0.00327661	0.000922433	-0.00039853	0.00119765	0.00163628	0.000348121	0.000244066	-0.00252879	0.00733939	-0.00826501	-0.0166593	-0.0178822	0.0543525	0.00184979	0.00574996	0.0409411	0.00910175	-0.00762323	0.00133712	-0.00206834	0.00874711	0.0028957	-0.000223463	0.00800403
1322-CAE	1322-CAE_D11	0.00260136	7.93e-05	0.00148544	-0.00545618	0.0250393	-0.00278626	-0.00374961	0.0464723	0.00169273	-0.0010387	-0.00212716	0.00138654	-0.00832533	-0.00293082	-0.000387265	0.00169308	-0.00120542	-0.00252771	-0.000974112	0.00229471	-0.00506422	-0.0017699	0.00217558	-0.0025157	-0.00207044	-0.00156521	0.00110088	8.64e-05	-0.000872875	-0.000461837	-0.00127121	-0.00279932	0.00211343	-0.0153541	-0.0297897	-0.0108429	0.0449005	-0.00408191	-0.00445386	0.0432458	0.00543351	-0.0114581	0.00748283	-0.00413765	0.00461121	-0.00293116	0.00253992	0.00434573
1322-CAE	1322-CAE_D12	0.00576281	-0.0021045	-0.0030653	-0.00870759	0.0304515	-0.00247544	-0.00219241	0.0492806	0.0053234	-9.49e-05	0.00188303	0.00159684	-0.00590431	-0.00251637	0.000244392	0.00193706	0.00256271	0.00117366	0.00106228	0.000499437	-0.00418869	-0.00180884	0.000212203	-0.0026502	0.000761519	0.00098508	-0.00131847	0.000923033	-0.00231061	-0.0021016	-0.00134895	-4.07e-05	0.0103102	-0.00748645	-0.0207022	-0.0208286	0.044931	-0.000515128	-0.00288844	0.0393213	0.0107065	-0.00699627	0.00432209	0.00151459	0.00632208	-0.00195355	-0.000761901	0.00485898
1322-CAE	1322-CAE_D13	0.00910441	0.00163598	0.00524765	-0.0153356	0.0336111	-0.000125815	0.000898829	0.0450721	0.00857893	0.00371833	0.00296251	0.000903252	-0.00166394	0.00128946	0.00171413	0.00318904	0.00297616	0.003172	-0.00127246	0.00399152	-0.00148139	0.00164338	-0.000174878	-0.0019948	-0.00105325	0.001498	-0.000826712	0.00158284	0.00136822	0.000977008	-0.000246805	-0.00313372	-0.000597582	-0.0070728	-0.0179498	-0.00546914	0.0468081	-0.00303894	-0.000912395	0.0331972	0.00522126	-0.0103441	0.00017291	-0.00911577	0.00646288	-0.00116973	0.00510343	0.00580039
1322-CAE	1322-CAE_D14	0.0104325	0.0038529	0.00451253	-0.0167655	0.0326412	-0.000116953	-0.00164365	0.0471972	0.00900666	0.000116953	-0.00483836	0.00364658	-0.0043503	-0.00044139	0.000777456	0.00362386	0.00332088	-0.000619706	0.00196625	0.000907476	-0.00358984	0.00050232	0.00072655	-0.00298734	0.00169687	0.000701211	0.00100797	0.00104225	-0.000685233	-7.56e-05	-0.000814479	-0.000768316	0.0105998	-0.00475347	-0.0120486	-0.0200393	0.0480156	0.000662926	0.0032206	0.0427556	0.0114015	-0.00559302	0.00286209	-0.00171069	0.00445906	0.00174873	-0.000872186	0.00600454
1322-CAE	1322-CAE_D15	0.0106432	0.00066219	0.000612272	-0.0173298	0.0384499	0.00243444	0.00314988	0.044778	0.00851644	0.00126865	0.00145586	0.00314374	-0.000623624	0.00246576	0.000247281	0.00406812	0.00462815	0.00051693	-0.00103585	0.000256708	-0.00249983	0.00121328	-0.00164203	0.000432877	0.00181769	-0.00104247	-0.00194994	0.00194281	-0.000844905	-5.81e-05	-0.000367746	-0.00212264	0.0111842	-0.00530055	-0.0168636	-0.0229395	0.0432963	0.00874859	0.0116969	0.0468641	0.0139925	-0.00687842	-0.000282101	-0.00494229	0.00546973	0.00886264	-0.0009957	-0.00255017
1322-CAE	1322-CAE_D16	0.00356459	0.00542659	0.00599036	-0.0106224	0.0300352	0.00383102	0.00460878	0.0343656	0.0032894	0.00217418	-0.00355831	0.00292419	-0.00100929	0.00345661	-0.00141928	0.00195946	0.00231187	-0.000265314	-0.00046808	-0.00312774	-0.00179987	0.00174811	-0.000354325	-0.00195679	0.00312235	2.58e-05	0.000754969	-0.00132862	-0.000125014	0.00229104	0.0014537	-0.000716258	0.00783999	-0.00823587	-0.0176928	-0.0147128	0.0359197	0.0022099	0.00537717	0.0406403	0.00675026	-0.00931894	0.00313783	0.000507814	0.00317393	0.00286311	0.000104382	-0.00294116
1322-CAE	1322-CAE_D17	0.00669482	0.00191504	0.00202905	-0.0132012	0.0347142	0.000496135	0.000223809	0.0475573	0.00417042	0.00163734	0.000353325	0.00569328	-0.0038542	7.53e-05	-0.000113105	0.00513259	-0.00219861	0.000981667	-0.00110122	0.00410287	-0.00455866	0.000832389	0.00179131	-0.00156431	-0.00267825	0.000560383	0.000353193	-0.00108579	-0.00246479	6.61e-05	-0.00213761	-0.000381328	0.00828537	-0.00845397	-0.0213928	-0.0159986	0.0507951	0.00168403	0.00616056	0.0396534	0.0101496	-0.00785339	0.00428332	-0.00448408	0.0073753	0.00190329	-0.0023215	0.00928098
1322-CAE	1322-CAE_D18	0.00825636	-0.000662176	-0.00834565	-0.0164264	0.0394279	-0.00414242	-0.00867493	0.0489206	0.0075653	-0.00158874	0.00247411	0.00192823	0.000324357	-0.00426609	0.00219769	0.00215499	0.0041593	-9.68e-05	-9.61e-05	-0.000279922	-0.0005964	-0.00209206	-4.92e-06	-0.00261504	0.00265521	-0.000253102	-0.000462852	0.000619797	0.000594982	-0.000668796	0.00164141	-0.000329253	0.00557793	-0.0134582	-0.030384	-0.0144522	0.0535066	0.00170913	0.00569639	0.0422283	0.00545911	-0.0135412	0.00243743	-0.00161041	0.00913959	0.00251967	9.9e-05	0.003684
1322-CAE	1322-CAE_D19	0.0058689	0.000188945	-0.000376432	-0.0124869	0.0373301	-0.000171115	-0.00153799	0.0585683	0.00411988	-0.000416536	-0.00140802	0.00538182	-0.00447427	-0.000850439	-0.000244751	0.00290148	-0.000916037	-9.19e-05	0.00169691	0.00268832	-0.00503162	-0.000560076	-0.000492751	-0.00062582	-0.00167528	-0.000449807	-0.00120343	-0.000210932	-0.00270763	-2.73e-05	0.00131841	-0.000477728	0.00416677	-0.00978289	-0.0247143	-0.00957069	0.0484713	0.00209881	0.00185611	0.0420853	0.00553817	-0.0115135	-0.00179794	-0.00303345	0.00642747	0.000195179	-0.00441147	0.00575483
1322-CAE	1322-CAE_D20	0.0102598	0.000826104	9.51e-05	-0.0209004	0.0424453	0.00104914	0.000181294	0.041331	0.00936676	0.000291165	-0.000130226	0.00275159	0.00195329	0.00142811	0.00132863	0.00626132	0.00287431	-0.000288817	-0.00132454	0.00193762	-0.000525137	0.00130315	-0.00170282	-0.00128821	8.53e-05	-0.00161393	-0.00166857	0.00228205	0.000186468	-0.000332839	-0.00157678	-0.000473364	0.00792324	-0.00756454	-0.0233848	-0.0134017	0.0475595	0.00436278	0.00592976	0.0405949	0.00834975	-0.0118069	-0.00184851	-0.000687161	0.00574299	0.00593863	0.00254191	0.00382821
139-KAB1	139-KAB1_D1	-0.0107539	0.00200263	0.00250383	0.0153429	0.0497319	0.000118531	-0.000420254	0.0760871	-0.00972392	0.00271503	-0.000525537	0.00133706	0.000261078	0.00105637	0.0010059	0.00142618	-0.00668362	0.0020916	0.000182128	-0.00198559	-0.00180668	0.00223975	0.00169415	1.32e-05	-0.00298942	0.000825277	-0.0016927	-0.00201424	-0.000710405	0.00264028	0.000657192	-0.00012151	-0.0118036	-0.0175231	-0.0615065	0.0323897	0.0655856	0.00509449	0.0144779	0.0584803	-0.00667912	-0.0163615	0.0139003	-0.0091896	0.0143283	0.00435331	-0.00150242	0.00265783
139-KAB1	139-KAB1_D2	-0.0157651	0.00296889	0.0309188	0.0219314	0.0538528	-0.00844432	-0.0138029	0.0801085	-0.0109867	0.00259531	-0.0105107	-0.000446616	0.000972374	-0.00810251	-0.00185334	0.00618241	-0.00629798	0.000351779	-0.000393267	-0.00436732	-0.00295806	-0.00554491	0.00308334	-0.00100894	-0.00286802	0.000541164	0.0027146	-0.000713184	-0.000507391	-0.0027398	0.00354866	-0.0025196	-0.0122658	-0.0177101	-0.0578573	0.0378267	0.0737764	0.00409915	0.0071006	0.0543252	-0.00912649	-0.0110247	0.0185966	-0.00613094	0.0163178	0.00293965	0.00480687	0.0148814
139-KAB1	139-KAB1_D3	-0.0110412	0.0019249	0.00536878	0.0207248	0.0571406	-0.00205578	-0.00115671	0.0735207	-0.0095517	0.00239839	0.00178973	0.00146452	0.00508357	-0.00317888	-0.00288018	0.00420919	-0.00605035	0.00190937	-0.000604737	-0.00113417	0.00160649	-0.00379816	-0.000741809	-0.00219991	-0.00338088	0.000160245	-0.00277105	-0.00173876	0.00234379	-0.00277747	0.00137888	-0.000447502	-0.00999379	-0.0118689	-0.0528126	0.0356128	0.0723705	0.00852273	0.0112346	0.052809	-0.00670815	-0.0148119	0.00762042	-0.0029447	0.0185539	0.00320596	-0.00310204	0.00593664
139-KAB1	139-KAB1_D4	-0.00791271	-0.000360872	-0.0042449	0.014124	0.057919	0.000963952	-9.54e-05	0.0632988	-0.0069559	0.000934947	0.00402191	0.00167627	0.00760186	0.00184662	0.00320694	0.00432472	-0.00272296	0.00159705	-0.000275959	-0.00558475	0.00237814	0.00194464	-0.00105936	0.000435188	0.00057438	0.000900595	-0.00132483	-0.00209958	0.00147519	0.0012956	-0.000154229	0.000338506	-0.0139659	-0.0212596	-0.0555528	0.0417349	0.0697452	0.000982189	-0.00176424	0.0487969	-0.0122201	-0.0170762	0.0106522	-0.00275832	0.0145625	-0.00128433	0.00294741	0.0101963
139-KAB1	139-KAB1_D5	-0.0200719	0.000618726	0.00331288	0.023927	0.0553472	-0.000953718	-0.00384335	0.0757589	-0.0173736	0.000125562	-0.00357919	0.00654941	0.00215294	-3e-05	0.000857685	0.0073588	-0.0102625	0.000401409	0.000456212	-0.00673495	-0.000942189	0.00124608	0.00111421	-0.00280729	-0.00361495	0.00129563	0.00199786	-0.003419	0.00152766	0.00202844	0.00231347	-0.00194369	-0.0130268	-0.0189416	-0.0515129	0.0434894	0.0730503	0.00423	0.00164992	0.0516851	-0.0128719	-0.0150654	0.0112414	-0.0035718	0.017646	-0.000236002	-0.00136028	0.0119506
139-KAB1	139-KAB1_D6	-0.010085	0.000153301	0.003531	0.017247	0.0593957	-0.000748079	6.52e-05	0.0725584	-0.0094423	-0.000274874	-0.00256416	0.0038647	0.00517454	-0.000687729	-0.000568961	0.00619237	-0.0059524	-0.000925729	-0.000411594	-0.00553292	-0.00137845	-0.00120625	-0.00114565	0.00278551	-0.00252517	-0.00078636	0.000723598	-0.000880898	-0.0020425	-0.00143164	-7.31e-05	0.000774169	-0.0140589	-0.0213438	-0.0676485	0.0455702	0.0705233	0.00306122	0.0066516	0.054179	-0.0118126	-0.0177569	0.0116225	-0.00948897	0.014	-0.00134473	0.000387326	0.0157984
139-KAB1	139-KAB1_D7	-0.0229284	-0.000533876	0.00337703	0.0265584	0.0484739	-0.00117206	-0.00127068	0.0825868	-0.019167	-0.00168028	-0.00387284	0.00173358	-0.00416712	-0.00126258	0.000278915	0.00629452	-0.012172	-0.00246229	-0.000440478	-0.00410607	-0.005934	-0.00141803	-0.000845096	-0.00235752	-0.00577489	-0.00207609	0.000594577	-0.00468489	-0.00313789	-0.00101422	0.00165827	-0.00115024	-0.0170222	-0.0108906	-0.0581135	0.0455355	0.0695808	0.00785621	0.0096496	0.0587017	-0.0112253	-0.0119681	0.010187	-0.0026349	0.0146603	0.00308262	0.00287783	0.00950408
139-KAB1	139-KAB1_D8	-0.0219323	-6.81e-05	0.00399348	0.0346368	0.0518254	-0.000118724	0.00313434	0.0656014	-0.0189302	-0.0038739	-0.00909876	0.000747818	0.0016236	-0.00163347	-0.00540574	0.00332017	-0.0129743	-0.00438105	0.00264366	-0.00202371	-0.00238498	-0.00283777	-9.99e-05	0.00158081	-0.007299	-0.00228924	0.00141514	-0.00309058	-0.00148673	-0.00174771	-0.000300829	-0.00028263	-0.0110689	-0.0218194	-0.0660996	0.0471805	0.072974	0.0086534	0.011799	0.0462424	-0.012124	-0.0174238	0.0163745	-0.00254005	0.0178641	0.00189861	-0.00237956	0.011293
139-KAB1	139-KAB1_D9	-0.0145573	-0.00213746	-0.00453172	0.0230239	0.0556911	0.000256787	0.0018938	0.0755339	-0.0119731	-0.00324115	-0.00202483	0.00437744	0.00459517	-0.000691004	-0.00239186	0.00163567	-0.00728096	-0.00265324	2.45e-05	-0.00580043	0.000234454	-0.000684102	0.000325896	0.000534225	-0.0035956	-0.00118866	0.00193381	-0.000447055	-9.68e-05	-0.000359475	0.000552222	0.000622211	-0.0154211	-0.0201654	-0.0414951	0.0465465	0.0728828	-0.000153246	-0.0132662	0.0494222	-0.0146608	-0.0128838	0.0154876	-0.00642756	0.0164818	-0.00604707	-0.000281443	0.0155516
139-KAB1	139-KAB1_D10	-0.0138035	-0.00474447	-0.0133354	0.0227343	0.0569484	-0.000952992	-0.00252153	0.0708328	-0.0120003	-0.0064684	-0.00374989	0.00348645	0.00385624	-0.000779235	0.0024063	0.00767348	-0.00730014	-0.00502524	0.00283745	-0.00479399	-0.00151876	-0.00071813	-0.00138068	-0.000692167	-0.00410397	-0.00276387	0.000284798	-2.88e-05	-0.00130712	-0.000251128	0.00054541	0.000502063	-0.0113257	-0.0212972	-0.059441	0.0355987	0.0723021	0.00350352	-0.002682	0.0525945	-0.0106137	-0.0159641	0.0169986	-0.0026196	0.0165338	-0.0011582	0.00190573	0.0139623
139-KAB1	139-KAB1_D11	-0.0101691	-0.00549054	-0.0158038	0.020327	0.0605166	-0.000984244	-0.00405656	0.0644293	-0.0089771	-0.00460021	0.000950108	0.00162194	0.00739749	0.000783482	0.00550783	0.00756089	-0.00535567	-0.00104597	0.00416889	-0.00315703	0.000161076	0.00225024	0.000438676	0.00188795	-0.00302062	0.000419458	-0.000244783	-0.000375506	-0.000822654	0.00155321	-0.00100725	0.000450547	-0.0157432	-0.0203957	-0.0557005	0.0462375	0.0713756	0.00221288	0.00250161	0.0493801	-0.0109424	-0.0179694	0.0106521	-0.00877646	0.0191791	-0.0016661	-0.00310867	0.00454251
139-KAB1	139-KAB1_D12	-0.0144141	0.000502013	0.00534617	0.0201992	0.0574073	0.000288909	0.00388183	0.0780708	-0.0150232	-0.000197663	-9.93e-06	0.0107323	0.00273112	-0.000485574	-0.00103105	0.00538986	-0.0113675	-0.00144839	-0.00114049	-0.00392928	-0.00289396	-0.00217646	-0.00291023	0.0019264	-0.0059946	-0.00164982	0.000322322	-0.00308133	-0.00237861	-0.00310025	-0.00192179	-0.000279379	-0.00991496	-0.0235987	-0.0771675	0.040527	0.0721311	0.00482488	0.00255102	0.0577329	-0.0108529	-0.0205281	0.0137035	0.00245749	0.0179947	3.44e-05	-0.00206169	0.0102194
139-KAB1	139-KAB1_D13	-0.0128574	0.00295837	0.0129494	0.0220116	0.0592621	0.000457097	0.00410987	0.0699281	-0.0134012	0.00295823	-0.00175596	0.00864188	0.00537037	3.55e-05	-0.00281634	0.00603863	-0.00937781	0.0017645	0.000983757	-0.00529756	-0.00125249	-0.000965539	-0.000324305	0.00243524	-0.00449291	0.00140179	0.000610972	-0.00267121	-0.00176656	-0.00175396	-0.00103224	0.000418725	-0.0165333	-0.0182702	-0.0585581	0.0501827	0.0758145	0.00373137	-0.00170408	0.0496473	-0.0142867	-0.014117	0.0163879	-0.00197075	0.0194608	-0.00146892	0.00243943	0.00965094
139-KAB1	139-KAB1_D14	-0.0090744	-0.000144984	-0.00400687	0.0141296	0.0555699	-0.000631365	-0.00436114	0.0764671	-0.00753569	0.00117433	0.00132669	0.00196097	0.00187449	-0.000374449	0.00177757	0.00835944	-0.00360874	0.0034331	0.00574616	-0.00498534	-0.00229124	-0.000133757	5.72e-05	-0.00186857	-0.000580975	0.00429513	0.000944821	-0.00166166	-0.000755161	-0.000696888	-0.00119487	-0.00166054	-0.0126565	-0.01424	-0.0624439	0.0301137	0.0699312	0.00392056	0.00440942	0.0649526	-0.00845413	-0.0144071	0.011405	-0.00238648	0.0140508	-0.000949603	0.000423433	0.00974244
139-KAB1	139-KAB1_D15	-0.016139	0.00118701	0.00326606	0.0304744	0.0617851	0.0020356	0.00549197	0.0688193	-0.015722	0.00214249	0.00479225	0.00757405	0.00667836	0.000878228	-0.00298985	0.00709879	-0.0111732	0.00208856	-0.000277102	-0.00459745	-0.000661048	-0.000700307	-0.00170822	0.00123714	-0.00663935	0.000992186	-0.000979601	-0.00201278	-0.00140652	-0.00129615	-0.000233096	0.000358941	-0.0131435	-0.0120633	-0.0369645	0.0451917	0.0765145	0.000554151	-0.0115258	0.0590034	-0.0105041	-0.00966719	0.0113178	-0.00211002	0.0166605	-0.00314288	-0.0019065	0.0171181
139-KAB1	139-KAB1_D16	-0.014297	-0.00173929	-0.0135924	0.0235092	0.0571783	0.00206338	-0.00078416	0.0741471	-0.0129818	-0.00244313	0.00341082	0.00743705	0.00535726	0.00275944	0.00611887	0.00313404	-0.00893248	-0.00240739	-0.00111654	-0.00450005	0.00118778	0.00259286	-0.00153073	-0.00191411	-0.00523298	-0.00160703	0.000639025	-0.00195728	0.00108047	0.00125898	-0.00200802	0.000920093	-0.00876763	-0.0164862	-0.0556896	0.0325178	0.0693993	0.00316483	0.00499022	0.0565769	-0.00574213	-0.0147103	0.00922006	-0.00343862	0.0150535	0.00395727	0.00724643	0.0061626
139-KAB1	139-KAB1_D17	-0.0130719	-0.000729601	-0.00513166	0.018922	0.0557211	0.000605878	0.000786137	0.0708501	-0.0114202	-0.000326618	0.00291676	0.00419973	0.00444251	0.000730292	0.00175652	0.00320495	-0.00607622	5.94e-05	-0.000133175	-0.00716759	0.000367525	0.000908551	0.000480585	-0.000978992	-0.00155422	0.000133531	-0.000205314	-0.00176392	0.000628247	0.000506857	-0.000829504	0.000627197	-0.0185191	-0.0184218	-0.0567311	0.0500607	0.0709488	-0.000198697	-0.00275652	0.0554306	-0.013985	-0.0163563	0.00745062	-0.00677913	0.0157213	-0.00288173	0.00234616	0.00668905
139-KAB1	139-KAB1_D18	-0.0191421	-0.000594907	-0.0066668	0.0243411	0.0456592	-0.000622245	-0.00514683	0.0707142	-0.0166041	0.00110597	0.00328719	0.00256049	-0.00293455	0.000502055	0.00305521	0.00402175	-0.0112539	0.00266243	0.0012724	0.000488802	-0.00334094	0.00151568	9.8e-06	-0.00259854	-0.00615899	0.00295368	-0.000372911	-0.00117108	0.000284359	0.00111609	-0.00150433	-0.0021781	-0.00764287	-0.0188131	-0.0609209	0.0340351	0.0659025	0.00578182	0.013287	0.0516813	-0.00514427	-0.0186674	0.00963179	-0.00835224	0.0142578	0.00501935	-0.000511629	0.0061746
139-KAB1	139-KAB1_D19	-0.0161672	-0.0020934	-0.0118977	0.0228369	0.0538961	-2.28e-05	-0.0040961	0.0720121	-0.0155254	-0.000967042	0.00539237	0.00636144	0.00129032	0.000903711	0.00603366	0.00705047	-0.0103321	-0.000356509	-0.0015917	-0.00594505	-0.00359697	0.00245938	0.00136615	7.74e-05	-0.00559396	-0.000641987	-0.000133259	-0.00154916	-0.00284942	0.00179142	-0.00194481	0.000723059	-0.0093122	-0.0159844	-0.0484718	0.0262734	0.0711303	0.0034325	0.00283653	0.0551377	-0.00899228	-0.0128675	0.0103334	-0.000851039	0.0149664	-0.00100914	-0.00106625	0.0126983
139-KAB1	139-KAB1_D20	-0.0114763	-0.000429798	0.00179813	0.0197885	0.0567518	3.65e-05	-0.00149154	0.0736658	-0.00964587	-0.00111459	-0.00386061	-0.000458226	0.00194758	-4.06e-05	0.00013853	0.00802587	-0.00500411	-0.000960439	0.00102166	-0.00507639	-0.00329662	9.76e-05	-0.0012869	0.0009217	-0.00101715	0.000386025	0.00108986	-0.00215955	-0.0020481	0.000650635	0.00158386	-0.00102885	-0.00407906	-0.0170875	-0.0588842	0.0246418	0.0728427	0.00649349	0.0143264	0.050756	-0.00475722	-0.016182	0.00882263	-0.00293019	0.0182337	0.00494431	-0.00303989	0.00651066
1461-THE	1461-THE_D1	-0.00915029	-0.002408	-0.00464352	0.0109324	0.0489848	-0.00088199	-0.00150383	0.0708361	-0.00594596	-0.00202142	0.000277985	-0.00645469	-0.00179317	-0.000992911	-0.000310895	0.00522304	-0.00360506	-0.000997362	0.000996087	0.000817358	-0.00457949	-0.000339167	0.0010936	-0.00184811	-0.00252616	-0.000655088	-4e-05	-0.00182494	-0.00313858	-0.000348235	-0.00012986	-0.00076926	-0.00703959	-0.00612479	-0.0298857	0.0183469	0.0607015	0.00372299	0.00786582	0.0620964	-0.00480598	-0.00754689	0.00617168	-0.00422945	0.00803066	0.0030618	-0.000843966	0.00596414
1461-THE	1461-THE_D2	-0.0231462	-0.00178278	-0.00709179	0.0407974	0.0527387	0.00052995	0.00346152	0.0767881	-0.0151167	-0.00261675	0.00103387	-0.0118666	-0.00024568	0.000969762	0.000384983	0.00380889	-0.00743924	-0.00145639	-0.000808197	-0.00351394	-0.00364066	0.00125138	0.000114341	0.000186428	-0.00415658	-0.00132	0.000514707	0.000207251	-0.00302858	0.000749792	0.000440393	-0.000628115	-0.0191164	0.00113098	-0.0292255	0.0445199	0.0656788	0.00830589	0.0168719	0.0650452	-0.0108695	-0.00553784	0.00529212	-0.0118477	0.00799635	0.00588183	-0.000446656	0.00661765
1461-THE	1461-THE_D3	-0.00812964	0.00483409	0.0144208	0.00689777	0.0552027	0.0020788	0.00150712	0.0640103	-0.00230435	0.00442933	-0.00407067	-0.0130054	0.00522163	5.46e-05	-0.00357047	0.00073574	-3.5e-05	-5.74e-05	-0.00528617	0.00153181	0.00105609	-0.00250413	-0.00288898	-0.000633972	-0.00177172	-0.00178255	-0.000297924	0.00214756	0.000214512	-0.00241439	0.00028762	-0.000871122	-0.00298527	-0.00828463	-0.0355461	0.0138573	0.0637438	0.004437	0.0106903	0.0574836	-0.00121746	-0.00865424	0.00791623	-0.00503204	0.0109108	0.00368152	-0.00239433	0.00382923
1461-THE	1461-THE_D4	-0.000947535	-0.00207113	-0.00401099	0.000678325	0.0516221	-0.00143228	-0.000700482	0.0650524	0.0024555	-0.00338519	-0.00177816	-0.00711428	0.00240766	-0.00223821	-0.00197872	0.00597129	0.0036592	-0.00385302	-0.00317365	0.000284645	-0.000822562	-0.00211162	-0.000306136	-0.00216026	0.00273952	-0.00289069	0.00121062	-0.000463097	-0.000143796	-0.00084422	0.00172854	-0.000354415	-0.00140665	-0.0129683	-0.0357065	0.00515465	0.0614053	0.00392215	0.011911	0.0517042	9.82e-05	-0.0107233	0.00777111	-0.00591447	0.0103075	0.00421017	-0.00110947	0.00848261
1461-THE	1461-THE_D5	-0.0137154	-0.00275793	-0.00835943	0.0138073	0.0545246	-0.00191846	-0.00374337	0.0632508	-0.0103685	-0.00313583	0.0013935	-0.0076471	0.00251268	-0.00308353	-0.00254925	0.00458359	-0.00760366	-0.00236844	-0.000700903	0.00137245	-0.00257144	-0.00288081	0.000690046	-0.000697991	-0.0062233	-0.0022292	-0.000517396	-0.00208542	-0.00276061	-0.00270027	-0.00127046	-0.000822202	-0.0080346	-0.0111578	-0.0475459	0.0248729	0.0660001	0.00283658	0.00890933	0.0600582	-0.00516099	-0.0140405	0.00349251	-0.00771193	0.0111942	0.0018454	-0.00230859	0.00844715
1461-THE	1461-THE_D6	-0.0222487	-0.003632	-0.00746089	0.0289963	0.0494654	-0.00192445	0.000836148	0.0816682	-0.0155561	-0.0053933	-0.00229289	-0.00886302	-0.00388736	-0.00266787	-0.00346599	0.00503733	-0.0086175	-0.00464698	0.00038874	-0.00330461	-0.0059116	-0.00260464	0.00137786	-0.00133535	-0.00433361	-0.00379775	-0.000305446	-0.000618858	-0.0035228	-0.0016419	-0.00123197	-2.92e-05	-0.0155431	-0.00545211	-0.0367785	0.0383356	0.0636025	0.00464904	0.00956232	0.0671923	-0.0105278	-0.0100591	0.00301999	-0.00684389	0.0077723	0.00134331	-0.00133406	0.0069445
1461-THE	1461-THE_D7	-0.0252755	0.00137553	0.00465363	0.00892525	0.0452666	-0.000940024	0.00131414	0.0655578	-0.0187606	0.000542622	0.000980148	-0.0141805	-0.00802791	-0.00138844	0.00176212	0.00455108	-0.013866	-0.000860898	-0.00018918	-0.000340357	-0.0114072	-0.00169098	0.000333344	-0.000551331	-0.010693	-0.00182962	0.000677231	-0.00259214	-0.0100451	-0.00182236	0.00167234	-0.000817589	-0.00711513	-0.00819656	-0.0417788	0.0235743	0.0649529	0.00935156	0.0182298	0.0628129	-0.0041451	-0.0105967	0.00802042	-0.00632212	0.00923163	0.00558092	-0.00430643	0.00621502
1461-THE	1461-THE_D8	-0.0167113	0.000138197	0.0121928	0.034676	0.0609586	-0.00132368	-0.00763784	0.0625606	-0.00881284	0.0021496	0.00113108	-0.0214601	0.00677075	-0.00293349	-4.89e-05	0.0070841	-0.00132159	-4.68e-06	-0.00313101	-0.00269038	-0.000308407	-0.00277105	0.000217863	0.00218215	-0.00102754	-0.00126251	2.61e-05	0.00161012	-0.00265785	-0.00210019	0.00128689	0.00114111	-0.00705908	-0.00773362	-0.045015	0.0248683	0.0676761	0.00551817	0.0176644	0.0596055	-0.00265872	-0.0117202	0.00462246	-0.0132029	0.0127049	0.00343312	-0.00477003	0.00695
1461-THE	1461-THE_D9	-0.0180612	-0.00158611	-0.00450347	0.0238975	0.0498286	-0.00101882	-0.00212431	0.0673519	-0.013467	-0.00167747	0.00116906	-0.00737659	-0.00281474	-0.00214588	-0.000485647	0.0104743	-0.00877871	-0.00180606	0.000494399	0.00120873	-0.00590547	-0.00249242	-0.000497831	-0.00307749	-0.00582205	-0.00188199	-0.00138616	-0.00264051	-0.00373947	-0.00234139	-0.000918203	-0.000474151	-0.0127891	-0.0100231	-0.0359212	0.0285514	0.0579207	0.00366986	0.0109762	0.0632309	-0.00874362	-0.00940212	0.00687443	-0.0100512	0.00461444	0.00335615	-0.0010776	0.00892072
1461-THE	1461-THE_D10	-0.0184554	0.00209289	0.00674903	0.019948	0.0482767	0.00177722	0.00251871	0.072218	-0.0163866	0.00202943	-0.00270057	-0.00250404	-0.00304469	0.00158687	-0.00187225	0.00475051	-0.011907	0.00225313	0.000733937	0.00115566	-0.00521825	0.00141096	-0.000189161	-0.00256974	-0.00708837	0.00283233	0.00158568	-0.00507783	-0.0031004	0.00206936	0.0015162	-0.00019826	-0.0100413	-0.00646352	-0.022994	0.0259295	0.0658239	0.00220536	0.00360717	0.0599845	-0.00797701	-0.00810566	-0.000512563	-0.0025009	0.0101516	0.00145577	0.00103521	0.0112505
1461-THE	1461-THE_D11	-0.0111051	0.00242402	0.0129734	0.0152736	0.0569252	-0.000751308	0.000890668	0.071102	-0.00914051	0.00157412	-0.00346445	-0.00140817	0.00429365	-0.00163098	-0.00216503	0.00463242	-0.00645597	-0.000547003	-0.00180835	-0.000435065	-0.000577294	-0.00222505	-0.000378203	-0.00038142	-0.00382276	-0.00184982	-0.000801045	-0.00344778	-0.000712604	-0.00191126	0.000966369	-0.000296183	-0.00956866	-0.0102489	-0.0384502	0.0272394	0.0671309	0.00508651	0.00719805	0.059246	-0.0089679	-0.00808464	0.013906	0.000263327	0.011766	0.002492	-0.0029112	0.00822681
1461-THE	1461-THE_D12	-0.0169379	-0.00302656	-0.00683784	0.0231134	0.0516299	-0.00254214	-0.00522717	0.0676005	-0.0131896	-0.00279211	0.00204518	-0.0052987	8.03e-05	-0.00504334	-0.00398302	0.00480291	-0.00726204	-0.00327262	-0.00434434	-0.00434639	-0.00349693	-0.00401891	0.000929499	0.000140119	-0.00369436	-0.00303871	0.0013249	-0.00131068	-0.002548	-0.00290808	-0.000431974	-0.000978359	-0.0144266	-0.000853044	-0.0249425	0.0334288	0.0659341	0.00597421	0.00972112	0.0629916	-0.00919771	-0.0024272	0.0090967	-0.00908976	0.0111986	0.00593059	0.000907312	0.00504807
1461-THE	1461-THE_D13	-0.0271034	-0.00142057	-0.00589049	0.0333736	0.0461407	-0.000787144	-0.00323266	0.0713774	-0.0190494	-0.000380968	0.00346285	-0.015549	-0.00541873	-0.00152768	-4.3e-05	0.00435989	-0.0108729	0.000312862	0.000230441	-0.00158815	-0.00715706	-0.00127775	8.32e-06	-0.0021023	-0.00741825	-0.00025153	-0.000979657	-0.00102792	-0.00522	-0.00171096	-0.00118827	-0.00129712	-0.0217995	-0.00767457	-0.0438272	0.0477356	0.0536476	0.00626317	0.0152245	0.0691213	-0.0144647	-0.0101753	0.00560973	-0.0119723	0.000745096	0.00467811	-0.00191644	0.00826314
1461-THE	1461-THE_D14	-0.0172862	0.000553849	0.000165131	0.0102829	0.0458331	0.00301467	0.00625645	0.0621859	-0.0140195	0.00206234	0.00329095	-0.00489011	-0.00325571	0.00360315	0.000602537	0.00410773	-0.00957487	0.00300004	0.00133817	-0.0021237	-0.00613913	0.0028761	0.000383572	-0.00166082	-0.00628833	0.0028203	0.000588871	-0.00265848	-0.00468094	0.00238908	0.000729203	-0.00106706	-0.00549743	-0.0153778	-0.0459296	0.0163699	0.0598832	0.00478056	0.00873989	0.0597301	-0.0036797	-0.0120729	0.0136616	-0.00562345	0.00999777	0.00369459	-0.00151621	0.00427754
1461-THE	1461-THE_D15	-0.010013	-0.000249103	0.00244727	0.0129861	0.0510157	-0.0017066	-0.00256372	0.0637651	-0.0046349	-0.00245482	-0.00486031	-0.0115479	0.00111247	-0.00298774	-0.0013997	0.00495704	-0.00196683	-0.00411181	-0.00157372	0.00290402	-0.00298648	-0.00303078	-4.83e-05	0.000817148	-0.00196621	-0.00315973	0.00166502	5.05e-05	-0.00265323	-0.00235541	0.000332409	-0.000184479	-0.00956933	-0.0120073	-0.0466521	0.0232239	0.0559605	0.00444442	0.0112798	0.0651869	-0.00506479	-0.0128663	0.009954	-0.00530371	0.00631826	0.00298321	-0.00392046	0.00252507
1461-THE	1461-THE_D16	-0.0141036	-4.23e-06	-0.00541981	0.0213732	0.0498408	0.0048784	0.00757319	0.0675548	-0.0104558	0.00100357	0.00289762	-0.00487649	0.000429571	0.00621802	0.00211552	0.00425398	-0.00541663	0.00259503	0.0022388	-0.00147606	-0.00212858	0.00474483	-0.00145745	-0.00229676	-0.00281523	0.00265553	-1.9e-05	-0.00184152	-0.0016787	0.00287025	-0.00113829	0.00118297	-0.00946382	-0.0070574	-0.0282128	0.0233296	0.0592285	0.00740395	0.0115178	0.0606888	-0.00536723	-0.00749117	0.00389133	-0.00450919	0.00869147	0.00650474	0.000238904	0.00366893
1461-THE	1461-THE_D17	-0.0125356	0.00127169	0.00427089	0.0139554	0.0535138	0.00135818	0.0036646	0.0675373	-0.00744129	0.00126256	-0.0008146	-0.0107062	0.000576882	0.00279108	0.00125832	0.00726706	-0.00310336	0.00177619	0.00111586	-0.00293343	-0.00437958	0.00293251	0.000483861	-0.00128343	-0.0026397	0.00181454	8.29e-05	0.000239078	-0.00414652	0.00250968	6.57e-05	0.000194389	-0.00685317	-0.00976339	-0.0438698	0.0247736	0.0663043	0.00440269	0.0142839	0.0642234	-0.00628877	-0.0108664	0.00613849	-0.00507382	0.00996894	0.00378225	-0.00587126	0.0111498
1461-THE	1461-THE_D18	-0.0248494	-0.00497793	-0.00900287	0.00785962	0.0475959	-0.00469805	-0.00340982	0.062691	-0.0161741	-0.00684678	0.00186851	-0.0177907	-0.00234798	-0.00709892	-0.00056874	-0.00151274	-0.00937069	-0.00769059	-0.000976986	-0.00297863	-0.00471421	-0.00770673	-0.000299334	-0.00291534	-0.00649567	-0.00774942	2.16e-05	-0.00166092	-0.00385021	-0.00730767	0.00101352	-7.39e-05	-0.0132696	-0.00915241	-0.0316399	0.0195092	0.0637575	0.00417215	0.00772925	0.0576044	-0.0044261	-0.00692261	0.00156041	-0.0168866	0.0120966	0.00685652	0.0025034	0.00157061
1461-THE	1461-THE_D19	-0.0105839	-0.0010485	-0.00603531	0.0235291	0.0596325	0.00105461	0.00386541	0.0669942	-0.00630596	-0.00192095	0.00175839	-0.0102877	0.00582202	0.000594352	-0.00183184	0.00668808	-0.00247902	-0.000994083	-8.95e-05	0.000845655	0.000483905	6.21e-05	0.000417647	0.000851336	-0.00144062	-0.00119029	-9.51e-05	-0.000927132	-0.000341386	-4.12e-05	4.26e-05	-0.000304434	-0.0124993	-0.0053862	-0.0342882	0.0328705	0.0623195	0.00474168	0.0125073	0.0642021	-0.00967271	-0.0082487	0.00471308	-0.00720968	0.00777808	0.00510413	-0.0017629	0.00800675
1461-THE	1461-THE_D20	-0.0197292	-0.00274026	-0.00584776	0.0181176	0.0467292	-0.00213345	-0.00258681	0.0722366	-0.0158337	-0.00502269	-0.00351551	-0.00572582	-0.0055662	-0.00303439	-0.00176288	0.00683598	-0.0111154	-0.0051084	-1.7e-05	0.000277496	-0.00794817	-0.00338288	-0.000626488	-0.00241717	-0.00811173	-0.00459774	-0.00170213	-0.00105573	-0.00521228	-0.00247277	-0.000137183	-0.00108351	-0.0108602	-0.0105508	-0.0390604	0.0277325	0.0653809	0.00518402	0.00724059	0.054148	-0.00726059	-0.0090857	0.0116805	-0.00597063	0.0117643	0.00143365	-0.00461157	0.00752146
1462-THE	1462-THE_D1	-0.0173952	0.00125443	0.000505155	0.0225584	0.0411272	0.00220635	0.00394919	0.0391701	-0.0114667	0.000935159	-0.000887083	-0.0105889	0.00242658	0.0033598	0.000367903	0.00336512	-0.00333354	0.000644168	-0.000284592	-0.00325227	-0.000415935	0.00308348	0.000248484	-0.00122955	-0.00209793	0.000374604	-0.000447236	0.00045306	-0.000537223	0.00295786	0.000427451	0.000117352	-0.00936864	-0.0143669	-0.0339302	0.0258394	0.0559926	0.0067527	0.00973762	0.0357161	-0.00588046	-0.012911	0.0107622	-0.00912657	0.0128732	0.00274956	-0.00670835	0.0027018
1462-THE	1462-THE_D2	-0.0104782	0.0010566	0.00281344	0.0161632	0.0389473	0.00119424	0.00228952	0.0451608	-0.00519115	-2.8e-06	-0.00232119	-0.0092599	0.00120691	0.000890566	-0.000491193	0.00189912	-0.000576854	-0.000973602	9.37e-06	0.000661659	0.000110531	-0.000541657	-0.0014367	-0.000888129	-0.000351901	-0.000459204	0.000322574	-0.000127592	-0.000175293	-0.000849537	0.000328259	0.000305013	-0.00727171	-0.0145787	-0.0308928	0.0178239	0.0480507	0.00383914	0.00950828	0.0394606	-0.00473343	-0.0128234	0.00483168	-0.00648199	0.00653878	0.00414992	-0.000849407	0.00628324
1462-THE	1462-THE_D3	-0.0168542	0.000880027	-0.000194233	0.01034	0.0408071	0.00179513	0.00102675	0.04295	-0.0112328	0.001805	-0.000167162	-0.0088354	-0.000128914	0.0022665	-0.00112385	0.00230131	-0.00440474	0.00209997	-0.00128273	-0.00495722	-0.00209	0.00241147	-0.000735722	-0.00282622	-0.00179642	0.00214506	-0.00127134	-0.0017409	-0.00121214	0.00333915	0.000631535	-0.000862094	-0.00598859	-0.0114982	-0.0466094	0.0274586	0.0569177	0.0013567	0.0123664	0.0516654	-0.00653434	-0.012066	0.0101688	-0.0106932	0.0108428	0.00304295	-0.00446138	0.00478332
1462-THE	1462-THE_D4	-0.0135286	0.00223369	0.00636508	0.0217645	0.0393078	0.000999281	0.00209101	0.0489128	-0.00737699	-0.00035603	-0.00568472	-0.0108719	8.75e-05	0.00265131	0.00191142	0.00207605	-0.00125662	-0.0015177	0.0014457	-0.000196039	-0.000584348	0.00179387	-0.000992788	-0.00156978	-0.000537491	-0.000464004	0.000591095	-0.000290371	-0.000759902	0.00102048	-0.000233077	0.00100088	-0.0112156	-0.015798	-0.0325702	0.0228693	0.0481197	0.00126954	0.00529868	0.0421342	-0.00530496	-0.0134042	0.0060213	-0.0110643	0.00613344	0.000849616	-0.00230029	0.00552649
1462-THE	1462-THE_D5	-0.0155348	0.000861258	0.00143732	0.0169725	0.0423035	0.00106412	0.00221282	0.0424892	-0.00899559	0.000300768	-0.00120295	-0.0101813	0.00386629	0.000675058	-0.00165742	-0.00105896	-0.00219196	0.000375105	0.000549762	-0.00283667	0.00211132	7.72e-05	0.000131915	-0.00152094	-0.0012756	0.000775451	0.000568433	0.00028535	0.0014221	-0.000217749	-0.00111888	-1.36e-05	-0.0120446	-0.0121606	-0.0301869	0.0251609	0.05672	0.0042356	0.00541141	0.0346919	-0.00644669	-0.00954852	0.0105961	-0.00895225	0.0149319	0.00188347	-0.00256551	0.00101687
1462-THE	1462-THE_D6	-0.00898802	0.00644944	0.0117408	0.00737408	0.0409242	0.00194137	0.00182663	0.0378604	-0.00316404	0.00537512	-0.00247691	-0.0091398	0.00470544	0.00264451	0.000506162	-2.21e-05	0.0017983	0.00250977	-0.000855814	-0.00216843	0.00281731	0.00184656	-0.000331592	-0.00134207	0.00216616	0.00127132	-0.000379002	2.69e-06	0.00225198	-8.93e-05	-0.0025519	-7.88e-05	-0.00822114	-0.0147676	-0.0315906	0.0142015	0.0541116	0.0049223	0.00886136	0.0296416	-0.00100411	-0.0112338	0.0106707	-0.00978403	0.0150311	0.00459415	-0.000974416	0.00290523
1462-THE	1462-THE_D7	-0.00696337	-0.00550734	-0.0051416	0.00764714	0.045383	-0.000351766	-0.0013852	0.0448985	-0.000430734	-0.00270572	0.00203665	-0.0146015	0.00379823	-7.18e-05	0.00234909	0.00271694	0.0029327	-0.000876192	0.00124682	0.00194874	0.00100977	-0.000283584	-0.00202074	-0.000621275	0.00139748	0.000182903	-2.3e-05	-0.000640246	-0.000249821	-0.000981316	0.000420468	0.000378092	-0.00573334	-0.0192841	-0.0439366	0.014398	0.0508387	0.00480719	0.00937448	0.04085	-0.00168223	-0.0160128	0.0130644	-0.0094955	0.0107121	0.00198809	-0.00596464	-0.000481624
1462-THE	1462-THE_D8	-0.00390318	0.00427947	0.00489315	0.012646	0.0343784	-9.73e-05	0.000300512	0.0278639	-0.000901982	0.0015951	-0.004096	-0.00544863	0.00171857	9.53e-05	-0.000800886	-0.000510631	0.0027257	-0.00161585	-0.00236048	0.000892309	-0.000226387	-0.00123673	-0.00160271	-0.00269561	0.00103329	-0.00116088	0.000874532	0.00264264	0.000213785	-0.00209712	-0.000931415	-0.00169018	-0.00286857	-0.0204801	-0.0388304	0.014555	0.0450223	0.0073234	0.0121651	0.0339168	-0.00180332	-0.0152208	0.0118643	-0.00397613	0.00872093	0.00525636	-0.00484293	0.00113884
1462-THE	1462-THE_D9	-0.0170275	0.00124924	0.00215096	0.0189403	0.0427628	0.00214648	0.00517968	0.0440162	-0.0082268	0.000761524	2.37e-05	-0.0153402	0.00349789	0.00311564	0.000760418	0.000439056	-9.01e-05	0.00140186	0.00200703	-0.00238463	0.00148856	0.0030626	0.00144308	-0.000619761	-0.000263316	0.00226464	0.00151768	0.00130133	0.000560863	0.00219796	-0.000497446	0.000312517	-0.0140225	-0.016302	-0.0355081	0.0250825	0.0504	0.00263333	0.00504445	0.0422481	-0.00506823	-0.0122729	0.00863321	-0.0143806	0.00941926	0.00324266	0.00227253	0.00199368
1462-THE	1462-THE_D10	-0.012065	-0.00550351	-0.0140494	-0.00054625	0.0575493	-0.000308729	0.00217474	0.0270374	0.00019106	-0.00839432	-0.00484358	-0.0228623	0.0154036	-0.00176393	-0.00397492	0.00123031	0.00709252	-0.00695229	0.000640416	-0.00436399	0.00839271	-0.0026484	-0.00101216	-0.000919304	0.00587854	-0.00341499	0.00294946	-0.00133641	0.00546353	-0.00166776	0.000627806	-0.000749947	-0.0117344	-0.0159193	-0.0357878	-0.00506621	0.0608038	0.00264037	0.00410774	0.017293	0.000386457	-0.0148644	0.00707686	-0.0197474	0.0217878	-0.000561774	-0.00786767	-0.00452211
1462-THE	1462-THE_D11	-0.00756209	0.00107114	0.0034907	0.0112942	0.0454109	0.00163161	0.00113728	0.0462593	-0.0017907	0.00389434	0.00289187	-0.0105754	0.00244144	0.00166221	0.000523325	0.00567993	0.0020496	0.00245714	-0.00290033	0.000484878	-0.000385555	0.00120316	-0.000498728	-0.00165961	0.00155677	0.00176312	0.00142311	-0.000758273	-0.000268655	0.0016268	0.00124014	6.94e-05	-0.00438226	-0.0219148	-0.0493721	0.0143877	0.0470688	0.00523222	0.0112342	0.0457408	-0.00229256	-0.0203267	0.00825752	-0.00553087	0.00599333	0.005087	-0.00124084	0.001301
1462-THE	1462-THE_D12	-0.0128761	0.00338249	0.00660584	0.0230644	0.0483985	-0.000519713	-0.00267458	0.0425237	-0.005499	0.00203714	-0.00323726	-0.0127246	0.00682322	-0.00125061	-0.00166962	0.00271376	0.00042259	-0.000287692	-0.00134048	0.00122203	0.00313714	-0.00172873	-0.000691707	0.000273358	-0.00050339	-0.00101063	-0.000290326	0.00172275	0.00126637	-0.00159217	-0.000474156	0.00110402	-0.0139355	-0.0143771	-0.0310361	0.0312543	0.0546614	0.00315733	0.00314124	0.0361449	-0.00903239	-0.0118544	0.00712992	-0.00985608	0.0113926	0.00193223	-0.00191991	0.00383522
1462-THE	1462-THE_D13	-0.02067	-0.00489675	-0.00630723	-0.00877595	0.0399127	-0.00357695	-0.00413015	0.0230673	-0.00929437	-0.00156213	0.00385682	-0.0132541	0.00418394	-0.00124149	0.000233516	-0.00193296	-0.00492002	0.00150357	-0.001864	-0.00395004	-0.00108976	-0.00115416	-0.00343173	-0.00224216	-0.00521717	0.00116536	0.000196053	-0.00234047	-0.00134601	-0.00065812	0.00269353	-0.00381698	-0.00683726	-0.0171043	-0.0318835	0.0168669	0.0507516	0.00277412	0.00546803	0.0290855	-0.0039813	-0.0148538	0.00586348	-0.00572011	0.0129066	0.00141773	-0.00112134	0.00274536
1462-THE	1462-THE_D14	-0.0140987	-0.00246778	-0.00322617	0.0159656	0.0382294	-0.00198824	-0.00373401	0.0448445	-0.0080561	-0.00112622	0.00233347	-0.0106649	0.000974683	-0.00211154	0.000580293	-0.000533012	-0.00314817	-4.76e-05	0.000526144	0.000225021	0.000355892	-0.00064591	0.000900336	-0.00133529	-0.00296438	0.000118658	-0.000193294	-0.00031839	-1.02e-05	0.000162634	0.00138514	-0.000174882	-0.00878922	-0.0167083	-0.0425909	0.0254882	0.0512536	0.00623002	0.0119996	0.038664	-0.00610909	-0.0185346	0.00648984	-0.0102599	0.00751491	0.00328412	-0.00537059	0.00464175
1462-THE	1462-THE_D15	-0.0120886	0.00196859	0.00380781	0.0195455	0.0475758	-0.00022826	-1.67e-05	0.0378659	-0.00483086	0.00175695	-0.000100245	-0.0125633	0.00755144	-0.000413492	-0.000159641	0.00276696	0.00143515	0.00120193	0.000207025	-0.000623731	0.00305215	-0.000388994	0.000403268	0.000333367	8.13e-05	0.00079198	-0.000145218	0.00221544	0.000945407	-0.000220904	0.000167617	0.000898432	-0.01404	-0.0155489	-0.0372022	0.0271363	0.0516632	0.00439232	0.00778879	0.0379372	-0.00663104	-0.0142538	0.00758475	-0.0106945	0.0116526	0.00159177	-0.0039752	0.000808044
1462-THE	1462-THE_D16	-0.0157719	0.000306417	-0.000846101	0.02244	0.0442511	0.00153006	0.002357	0.0486666	-0.00917246	0.00059425	0.000435084	-0.0101507	0.00316235	0.00125899	-0.00176556	0.00158384	-0.002492	0.000900836	-0.0008071	-0.00142604	0.000741996	0.0010846	0.000284195	-0.000251028	-0.00130667	0.000901516	0.000133362	-0.000294925	7.65e-05	0.00145929	0.000287204	0.000412089	-0.0093785	0.00300199	0.00423233	0.0200605	0.058364	0.00196834	0.00205315	0.0451319	-0.0059097	0.00291207	0.0025438	-0.00619612	0.0108038	-0.000430796	-0.00368526	0.00661272
1462-THE	1462-THE_D17	-0.0147344	0.0035798	0.00593342	0.020269	0.0477844	5.19e-05	-0.00216733	0.0461739	-0.00632552	0.00108302	-0.00600709	-0.0134516	0.00560392	-0.00081984	-0.00252956	0.00217316	0.000744361	-0.00188483	-0.00222046	-0.0016034	0.00162615	-0.00127478	-8.92e-05	0.00117823	0.000422378	-0.00173408	0.000696979	0.00110333	-0.000302239	0.000326112	0.00163671	0.00104269	-0.00632649	-0.0130944	-0.0332457	0.0195976	0.0576902	0.00533401	0.0108031	0.0408987	-0.00112526	-0.0103348	0.0110276	-0.0115708	0.0139046	0.00453999	-0.00152334	0.000334635
1462-THE	1462-THE_D18	-0.00322887	0.000245561	-0.000295841	0.00524598	0.0380892	0.00402868	0.00676242	0.0405349	0.000981137	-0.00128811	-0.00370031	-0.00744003	0.00362899	0.00512603	0.000476769	-0.00221543	0.00322459	-0.00205696	-0.00104677	-4.75e-05	0.00237004	0.00400754	0.000401525	-3.8e-05	0.00331133	-0.00169581	7.77e-05	-0.00160726	0.00110123	0.00252275	-0.00139502	0.000663911	-0.00637879	-0.0200856	-0.0444268	0.0205543	0.0495385	0.00551122	0.0189491	0.0321417	-0.00080415	-0.017065	0.0062057	-0.0158458	0.00826007	0.00551716	-0.00456042	0.00942115
1462-THE	1462-THE_D19	-0.01487	0.00445914	0.00665786	0.0148601	0.044297	-0.00126145	-0.00368231	0.0396538	-0.0080459	0.00417356	0.00158056	-0.0105534	0.00477303	-0.00214604	0.00173269	0.00166914	-0.00278954	0.00151	-0.00200628	-0.00143519	0.000479363	-0.00108199	0.000657262	-0.000132555	-0.00255005	0.000396883	0.000112373	3.05e-05	-0.00093692	-0.000662907	0.000354241	0.00149044	-0.00692017	-0.00846837	-0.0265464	0.020973	0.0568558	0.00800121	0.0164347	0.0373424	-0.00482642	-0.0065153	0.0126252	-0.00778093	0.0105223	0.00921746	-0.00281256	0.00761007
1462-THE	1462-THE_D20	-0.00768098	-0.0015355	-0.00355601	0.0134036	0.0507754	-0.00062608	0.000356073	0.0452093	-0.00233269	-0.00189036	7.42e-05	-0.0112022	0.0081244	-0.000926571	-0.00125145	0.00331997	0.00169254	0.000490852	0.0034546	0.00103862	0.00397263	-0.000646756	0.00094247	-0.000206647	0.000675357	0.00132928	-0.000455663	0.000977441	0.00233002	0.00111089	0.00223104	0.00104735	-0.0068421	-0.0171717	-0.0445459	0.0170014	0.0522666	0.00461975	0.00833962	0.0384222	-0.00175489	-0.0171055	0.00689726	-0.00863644	0.0118842	0.00136937	-0.00393923	0.0004698
1478-THE	1478-THE_D1	-0.0105503	0.00045171	-0.00151382	0.0128683	0.0433339	0.0025524	0.00580835	0.0622837	-0.00405266	0.000506975	-2.58e-05	-0.0142682	-0.00366994	0.0024373	-0.000770028	0.00375997	0.00170565	0.000868672	0.000713255	-0.00450884	-0.00526548	0.000536801	-0.00246629	-0.00187861	0.00218784	0.000957778	0.000230951	-0.000571828	-0.0034946	-0.000310302	0.000562698	-0.00173675	-0.0117642	-0.0113395	-0.0525264	0.0283035	0.0557855	0.0065928	0.0168608	0.0570145	-0.00528889	-0.0131125	0.00819993	-0.0156749	0.00649183	0.00447781	-0.0052283	0.00642079
1478-THE	1478-THE_D2	-0.0246312	0.00314291	0.00666307	0.0468332	0.0563716	0.00253319	0.00432621	0.0751295	-0.0180682	0.00342812	-0.000248391	-0.012835	-0.000163639	0.00389012	0.00168101	0.0103121	-0.00883504	0.00279344	-0.000518391	-0.00526702	-0.00471014	0.00348553	0.000105453	0.000571979	-0.00382505	0.00180252	-0.00103714	-0.00214693	-0.0031838	0.00252304	-0.000845093	-0.00175359	-0.0140927	-0.00860291	-0.0383607	0.0450542	0.0705969	0.00286746	0.00839953	0.06478	-0.0103644	-0.00713594	0.0100941	-0.0114313	0.0112298	0.00144626	-0.00209509	0.0140264
1478-THE	1478-THE_D3	-0.015346	0.00150204	0.0125372	0.0307441	0.0551301	-0.00103669	-0.00439906	0.0783225	-0.00953145	0.001084	-0.00374556	-0.014306	0.000133133	-0.00106001	0.000866832	0.00843714	-0.00352721	-0.000979921	-0.00316379	-0.00254171	-0.0036375	-0.000869513	0.000432246	-0.00201174	-0.00136381	-0.00161481	-6.47e-05	-5.73e-05	-0.00218313	-0.0006068	-0.000612588	-0.00179608	-0.0137129	-0.0134521	-0.060832	0.0398202	0.0633745	0.00418198	0.0127789	0.0690838	-0.0104782	-0.0131055	0.0109473	-0.0105058	0.00819052	0.00223598	-0.00281902	0.0108753
1478-THE	1478-THE_D4	-0.0171361	0.000765167	0.00156799	0.036181	0.056529	-9.67e-05	-0.000913847	0.0714874	-0.0102192	0.00110013	0.000813036	-0.0136627	0.00365546	0.000135922	0.000126282	0.00514569	-0.00260598	0.001017	-0.000406148	-0.0034136	4.7e-05	0.000331107	0.000592352	-0.000613293	0.000223251	0.000612236	-0.000754237	-0.0010278	0.000195694	0.00052009	-0.000127825	-0.000234885	-0.016646	-0.00197411	-0.0423827	0.0409196	0.0695043	0.0071169	0.0141173	0.0642263	-0.00776805	-0.00597046	0.0114102	-0.0180857	0.0125569	0.00319034	-0.00571675	0.0066266
1478-THE	1478-THE_D5	-0.0179955	-0.00262845	-0.0147215	0.0283941	0.0532647	-0.000424303	-0.000559828	0.0745976	-0.0114329	-0.00225923	0.00443513	-0.0150555	-0.000866702	-0.0013657	-0.00260624	0.00605176	-0.00571691	-0.000220058	0.000403686	-0.00134373	-0.00508129	-0.000787826	0.000109117	0.000150182	-0.00394259	0.000351933	-3e-05	0.000262875	-0.00462121	-0.00050996	7.78e-05	-0.000363272	-0.0158845	-0.0107455	-0.0444493	0.039547	0.064693	0.000899886	0.00640219	0.0677156	-0.0100967	-0.0110201	0.00634821	-0.0142381	0.00901805	-0.00037943	-0.00170567	0.00974467
1478-THE	1478-THE_D6	-0.00970162	0.00183758	0.00136643	0.0214543	0.0604864	0.00199636	0.00477003	0.062232	-0.00339738	0.000799546	-0.000936064	-0.0150151	0.00836479	0.00170499	-0.00238967	0.00589784	0.00168699	0.000416249	-0.000111827	-0.000878445	0.00272138	0.000781685	0.000291691	0.000614955	0.00149181	-0.000212485	-0.000751115	0.000940481	0.0010507	0.000470863	-0.000140761	0.00115222	-0.0127881	-0.0136197	-0.0616773	0.0322032	0.0656696	0.003626	0.00920516	0.0616755	-0.00602285	-0.0150153	0.0126162	-0.014486	0.0116324	-0.000293895	-0.0023083	0.00595186
1478-THE	1478-THE_D7	-0.0160079	-1.59e-05	0.000247298	0.0112321	0.0561168	-0.000943823	-0.000523191	0.0634589	-0.00946974	-0.000783593	0.00020347	-0.016082	0.00309864	-0.00224812	-0.00256824	0.00280743	-0.00373467	-0.00169011	-0.00188956	-0.00536223	-0.0017086	-0.00270857	8.39e-05	-0.00306519	-0.00177733	-0.00213647	-2.3e-05	-0.00285896	-0.00171536	-0.00270407	-0.000636746	-0.00233252	-0.0119848	-0.0113211	-0.0578679	0.033519	0.0674959	0.00351232	0.00946528	0.0694624	-0.00668516	-0.0134957	0.00714226	-0.011867	0.0116875	0.00119029	-0.000841616	0.00662662
1478-THE	1478-THE_D8	-0.018061	0.000173635	-0.00257939	0.0273403	0.0466374	0.00214495	0.0044329	0.0649454	-0.0141628	0.000396266	0.00114514	-0.00542344	-0.00222219	0.00195972	-0.00169172	0.00617418	-0.00715637	0.00165693	0.00163707	-0.00427942	-0.00498348	0.00105482	-0.000498251	-0.000528849	-0.00323366	0.00202292	0.000196645	-0.00137984	-0.00341225	0.000910307	0.000408576	-0.000407683	-0.0136954	-0.0119887	-0.0415124	0.0326034	0.0602753	0.00434532	0.00781508	0.0607326	-0.0111855	-0.00984756	0.0118982	-0.00459054	0.0079703	0.00210403	-0.00178103	0.00681352
1478-THE	1478-THE_D9	-0.00831277	-0.000610817	-0.00212339	0.00651915	0.0538187	-0.00023002	-3.63e-05	0.0650961	-0.00440887	-0.000551735	-0.000146783	-0.00944547	0.00328987	-0.000431949	-0.00118956	0.00250627	-0.00170502	0.000243825	0.00164899	-0.000790039	-0.000713654	-0.000320183	0.000181048	-0.00118655	-0.00114704	0.000456015	-0.000694965	-0.00118048	-0.000991103	0.000328778	0.000872084	-0.000378234	-0.00738492	-0.0138711	-0.046116	0.0203927	0.0641502	0.00227231	0.00736485	0.058561	-0.00414034	-0.0124677	0.00968124	-0.00943939	0.0123116	0.00077107	-0.00416844	0.00542137
1478-THE	1478-THE_D10	-0.00840676	-0.000845354	-0.00357242	0.0209284	0.0587598	0.000286896	0.000954046	0.069025	-0.00490259	-0.000588784	0.000899372	-0.00915819	0.00638923	0.00012739	-0.000497252	0.00496313	-0.0017199	0.000215046	0.00088661	0.000914086	0.00185632	-9.59e-05	-0.000459803	-0.00106715	-0.00126837	0.000434241	0.000192668	0.000418034	0.00121763	-0.00021745	-0.000497943	0.000727607	-0.0078954	-0.0112692	-0.0406088	0.0244652	0.0706755	0.00211155	0.0058049	0.0592981	-0.00522274	-0.00860593	0.0114544	-0.00837733	0.0143656	0.000134236	-0.0025137	0.00996721
1478-THE	1478-THE_D11	-0.012927	-3.57e-05	-0.000542886	0.0302995	0.0616748	-0.00059107	-0.000487617	0.0700907	-0.00781466	-0.000350499	0.000307421	-0.0105799	0.00665052	-0.00167378	-0.00253969	0.00761121	-0.00200275	-0.000587243	-0.00049234	-0.00359914	0.000586112	-0.00204425	-0.00062377	0.00202701	0.000680042	-0.000667911	-3.25e-05	-0.00162713	0.000209549	-0.00140029	0.00128184	-0.00126892	-0.0154525	-0.00961853	-0.0605548	0.037283	0.0679886	0.00647543	0.0143419	0.0665383	-0.00518038	-0.0112592	0.01536	-0.0140176	0.0129351	0.00301076	0.000436499	0.00436927
1478-THE	1478-THE_D12	-0.0106232	-0.00134749	-0.00650133	0.0153004	0.0526722	-0.00027261	-0.00100753	0.0722842	-0.0062713	-0.000502604	0.00240244	-0.01	0.000132667	-0.00037312	-0.000205371	0.00559677	-0.00223243	0.000779712	0.000354785	-0.00294086	-0.00383117	0.000145109	0.000231229	-0.00106613	-0.00153185	0.00143044	0.000424149	0.000156839	-0.00298469	0.000586915	0.000144374	-0.00118402	-0.0108474	-0.0120582	-0.0480838	0.0292277	0.0627863	0.000818781	0.00494492	0.0710799	-0.00605224	-0.012271	0.00710677	-0.0120582	0.00880752	0.000138743	-0.00077856	0.00709588
1478-THE	1478-THE_D13	-0.0142825	0.00226105	0.00319698	0.0356146	0.0629616	0.00161371	0.00612276	0.0767744	-0.00835433	0.00166303	-0.000253419	-0.019087	0.00429893	0.00243485	0.000264255	0.0122119	-0.00214815	0.00153414	0.00148072	-0.000796491	-0.00102658	0.00139674	-0.000968459	-0.00204016	-0.000917327	0.000988851	-0.000870755	9.17e-05	-0.00085818	0.000992961	0.000277523	-0.00115151	-0.0155425	-0.00840913	-0.0417286	0.0435597	0.0715357	0.00281753	0.00688092	0.0638052	-0.0101867	-0.00780959	0.00929987	-0.0134402	0.0120366	0.00122372	-0.000423866	0.0124867
1478-THE	1478-THE_D14	-0.0100417	-0.000548128	-8.27e-05	0.0255192	0.0647101	-0.000759818	-0.00224412	0.0650903	-0.00462098	-0.000654228	-0.000635594	-0.0131125	0.00907223	-0.000976555	-5.28e-05	0.00906066	-6.88e-05	-0.00108176	-0.000831049	-0.00153678	0.00127157	-0.000841338	-0.000183047	0.00303473	0.000552328	-0.00115124	-0.00050186	0.000204361	-0.000250426	-0.00074142	0.000133865	0.000161019	-0.012247	-0.00630582	-0.0411941	0.030909	0.0700236	0.00488318	0.0107242	0.0609896	-0.00550041	-0.00823157	0.00880399	-0.012216	0.0137592	0.00138196	-0.00290674	0.00810871
1478-THE	1478-THE_D15	-0.0133595	0.00360554	0.0139385	0.0224474	0.0526773	-0.00135044	-0.00158636	0.0658652	-0.00911227	0.0020377	-0.00741885	-0.00765469	0.00316859	0.000517872	0.00249195	0.00313689	-0.00364522	0.00145584	0.00335957	-0.00264972	-0.00013394	0.00158394	0.00106356	-0.00147787	-0.00160048	0.00297602	0.0014203	-0.000372138	-0.000103739	0.0025583	0.00131573	0.000363333	-0.00925234	-0.0112763	-0.0367102	0.0220614	0.0654497	0.00217158	0.00495898	0.0540525	-0.00680089	-0.00955074	0.00894325	-0.00442399	0.0125747	0.00275256	0.00109173	0.00825222
1478-THE	1478-THE_D16	-0.0126394	-0.000742809	-0.000633431	0.0257206	0.0568629	-0.000837579	-0.00444936	0.0658045	-0.00706389	0.000719065	0.00395178	-0.0123609	0.0046645	-0.00130184	0.00111866	0.00725686	-0.00122821	-7.25e-05	-0.00336572	-0.0024338	-5.79e-06	-0.000501546	0.000578921	-0.000500283	-0.000250295	-0.00111585	-0.000605283	0.000891943	1.78e-05	-0.000226772	0.000182941	-0.000673508	-0.0116989	-0.0110111	-0.0433797	0.0334257	0.0686919	0.0024769	0.00708384	0.0526307	-0.00752823	-0.0115245	0.00805367	-0.0121552	0.0123489	0.000155756	-0.00457089	0.0112908
1478-THE	1478-THE_D17	-0.00920774	0.000886245	0.00355214	0.018429	0.0498078	-6.22e-05	-0.000247801	0.0681596	-0.00419001	0.000145705	-0.0020841	-0.0101159	0.00185132	0.000163584	0.000365524	0.00168293	-0.000161628	-0.000492318	-0.000268956	-0.000428406	-0.000322325	0.000459581	0.00118427	-0.000560133	0.000735521	-0.000462327	0.000289654	-0.000493357	-4.59e-05	0.000260448	-0.000742601	-0.000161735	-0.0113809	-0.0144132	-0.0566678	0.0275326	0.0559614	0.00534653	0.00917507	0.064111	-0.00445211	-0.0159845	0.00834349	-0.01027	0.00643786	0.00303059	0.000436685	0.0037891
1478-THE	1478-THE_D18	-0.015483	0.00187175	0.0025543	0.0298298	0.0552117	0.00136354	0.00254439	0.0760309	-0.00905964	0.00219033	0.00181799	-0.0138878	0.00166031	0.00170776	0.000182388	0.00401983	-0.00423396	0.00231706	-0.000142033	0.000432355	-0.00207232	0.00196858	0.000904109	0.000783782	-0.00221923	0.00174176	0.000273211	-0.000777194	-0.00183716	0.00163244	-0.000139879	-0.0017561	-0.0129416	-0.00764321	-0.0524799	0.0370975	0.0655051	0.00661518	0.0173509	0.0714113	-0.00411855	-0.00783789	0.0121539	-0.0176549	0.0112457	0.00525736	0.00142782	0.00628783
1478-THE	1478-THE_D19	-0.0102727	-0.00236698	-0.00656666	0.0244424	0.0600181	-0.00145265	-0.00270784	0.0713264	-0.00458237	-0.00182944	0.000795002	-0.0118795	0.0064149	-0.00126971	0.000244382	0.00592443	0.000629609	-9.22e-05	0.00230364	-0.00311483	0.00134435	-0.000401545	0.00110286	0.000130064	0.00187906	0.000765009	0.000304998	0.000697265	0.00106055	4.78e-05	-0.000270383	-0.000428497	-0.0103668	-0.0127507	-0.0628134	0.0294288	0.0659531	0.00394572	0.0104432	0.0675153	-0.00525317	-0.0138519	0.0102908	-0.0121803	0.0104464	0.00143432	-0.00270248	0.007653
1478-THE	1478-THE_D20	-0.00541232	0.000336408	-0.00162796	0.0140541	0.0646292	0.00030345	0.000141264	0.0671088	-0.00119717	0.00213781	0.00589269	-0.0105285	0.0097246	0.000483333	0.000707561	0.00744608	0.00237549	0.00286196	0.000506084	-0.00233698	0.00267464	0.000626817	0.000260811	0.000839161	0.00250339	0.0019495	-0.00101096	0.000308234	0.00105822	0.000227511	-0.000222908	0.00117692	-0.00911048	-0.0118171	-0.0561928	0.0251898	0.071526	0.00300447	0.00830588	0.062197	-0.0026154	-0.0112817	0.012519	-0.0136406	0.0144644	0.000602462	-0.000644393	0.0103436
1479-THE	1479-THE_D1	-0.0196403	0.0013728	0.00424929	0.0273579	0.0494353	0.000967852	0.0027517	0.0633809	-0.0173508	0.0011019	-0.000763711	-0.00129141	-0.00113324	0.00120923	-0.000455906	0.00788715	-0.010725	0.000502786	-3.13e-05	-0.00484349	-0.00520381	0.000447298	-0.000311826	-0.00023027	-0.00637381	0.000220791	9.87e-05	-0.000623066	-0.00343461	-0.000122362	-0.000546905	-0.00147994	-0.0117485	-0.00839068	-0.0314064	0.0289025	0.0664474	0.00304997	0.00429511	0.0573358	-0.00935588	-0.00740415	0.00835968	-0.000639593	0.0130741	0.00212657	0.00274989	0.00684238
1479-THE	1479-THE_D2	-0.0237231	-0.00584924	-0.0104446	0.0414723	0.0509683	-0.00386247	-0.00469924	0.0586628	-0.0172493	-0.00735434	-0.00209361	-0.0104538	0.00267492	-0.00536889	-0.00223008	0.00496921	-0.00709749	-0.00547205	0.00167325	-0.00417101	-9.89e-05	-0.00419899	0.00129212	-0.000698887	-0.00248712	-0.00362836	-0.000120216	-0.00212636	0.000205076	-0.0021821	0.000689478	0.000269964	-0.0172397	-0.00395722	-0.0247269	0.04818	0.0659052	0.0047362	0.0127151	0.0499999	-0.013869	-0.00620733	0.00763112	-0.0132084	0.0114038	0.00160022	-0.0103837	0.00959827
1479-THE	1479-THE_D3	-0.0264065	0.00130321	-0.00348925	0.0409915	0.0449462	0.00470675	0.00728002	0.0647209	-0.0205286	0.00248209	0.00383519	-0.0068902	-0.00225314	0.00495641	-0.000807714	0.00513749	-0.00910542	0.00349842	0.000524707	-0.00696386	-0.00306352	0.00290258	-0.00210561	-0.00238635	-0.00264643	0.00255332	-0.00086278	-0.00289739	-0.000917049	0.0014679	-0.000397352	-9.36e-05	-0.0192319	-0.00898978	-0.0293912	0.0466536	0.061648	0.0028843	0.00623099	0.0567208	-0.0139329	-0.00749552	0.00737485	-0.0110902	0.00965607	0.00137235	-0.000984451	0.00800403
1479-THE	1479-THE_D4	-0.0238207	-0.00108987	-0.00545212	0.0473872	0.0530443	0.000708607	0.00273852	0.0621233	-0.0169484	-0.00215892	-0.000806728	-0.0138288	0.00126933	0.000823639	-1.81e-07	0.00866069	-0.00617985	-0.00160081	-0.000313726	-0.00498789	-0.00245027	0.000589363	0.000396447	9.89e-05	-0.00201577	-0.0015773	-0.000408294	-0.00222117	-0.00228688	0.000453439	-0.000577083	0.00081855	-0.0162904	-0.00859158	-0.0333383	0.0479985	0.0650657	0.00422919	0.0120541	0.0529909	-0.0111457	-0.0102055	0.00351	-0.0153954	0.0112849	0.00257632	-0.00334409	0.00874606
1479-THE	1479-THE_D5	-0.0208617	0.00886177	0.0161725	0.033856	0.0526353	0.0056593	0.0104912	0.0609234	-0.0135979	0.0085523	-0.000578418	-0.0115294	0.00371914	0.00656636	-0.00214294	0.00437206	-0.00394814	0.00605919	-0.00139203	-0.00617628	0.000393463	0.0041262	-0.000357561	-0.000567395	-1.9e-05	0.00331337	-0.00110912	-0.00155542	0.000517458	0.00239196	-0.000878587	-0.000529226	-0.014267	-0.00736678	-0.0322395	0.0387306	0.067068	0.00372307	0.00962661	0.0582179	-0.00889353	-0.00790862	0.00642904	-0.012826	0.0118403	0.00188502	-0.00190436	0.00780544
1479-THE	1479-THE_D6	-0.0186245	-0.000756861	-0.00142689	0.0298793	0.0475539	0.000166684	0.00176342	0.0604518	-0.01356	-0.000836873	0.000263718	-0.00798456	0.000416568	-4.22e-06	-0.000859095	0.00425934	-0.00637124	-0.000244317	0.000765304	-0.00238408	-0.00196021	-0.000326873	0.00012579	-0.00086128	-0.0031402	-0.000125349	-1.32e-05	-0.0015822	-0.00137787	-0.000129824	0.000622168	5.75e-05	-0.0128322	-0.00949083	-0.0286482	0.0352692	0.0621884	0.00237736	0.00118434	0.0521284	-0.0109622	-0.00512718	0.0172946	-0.00571256	0.0109833	-0.00017448	-0.00347934	0.00610624
1479-THE	1479-THE_D7	-0.0203442	0.000169796	0.0012449	0.033953	0.0526173	0.000672822	0.000919072	0.0669047	-0.0171767	0.000839459	0.000659923	-0.00313469	0.000315773	0.00111144	0.000279689	0.0079872	-0.0099079	0.000766723	-0.00025189	-0.00485487	-0.00412902	0.000632979	-0.00156598	0.000422712	-0.00472582	0.000829961	0.000200265	-0.00314232	-0.0031011	0.000582459	0.000652932	-0.000758822	-0.0160169	-0.010568	-0.0352642	0.0402868	0.0651577	0.00118857	0.00158346	0.0614948	-0.0116898	-0.00878627	0.00804032	-0.00840915	0.0103512	-0.000347636	0.000677927	0.00867304
1479-THE	1479-THE_D8	-0.017028	-0.00396979	-0.00951718	0.0276771	0.0495932	-0.00251285	-0.00444283	0.0673253	-0.010968	-0.00439743	0.00105581	-0.0109324	-0.000531187	-0.00412661	-0.00189821	0.00576274	-0.00394233	-0.00273254	0.00161395	-0.00338969	-0.00308497	-0.00303346	0.00229635	-0.00189939	-0.00133407	-0.0013927	0.00108766	-0.00128012	-0.00193281	-0.00192648	-0.000547666	-0.00104812	-0.0124166	-0.00860378	-0.0296069	0.0333295	0.065665	0.00314624	0.00710975	0.0578554	-0.00696221	-0.00595657	0.00892333	-0.0121771	0.0109748	0.00357807	0.00318635	0.0102861
1479-THE	1479-THE_D9	-0.018789	0.0054346	0.0119594	0.0338501	0.0522134	0.00225672	0.00408092	0.0701639	-0.0134185	0.00572925	0.000196819	-0.00760043	0.00100504	0.00327934	0.000574205	0.00746958	-0.00474752	0.00397527	-0.00105412	-0.00663336	-0.00198891	0.00225394	-0.000856219	-0.00179119	-0.000250283	0.00238579	-0.000254965	-0.00186494	-0.000377595	0.000907157	-0.000923146	-0.000972589	-0.0130682	-0.00698558	-0.0287907	0.0365899	0.0671156	0.00308875	0.00640916	0.0621624	-0.00831322	-0.0057113	0.00760744	-0.0103288	0.0101088	0.00241302	0.00220208	0.0121147
1479-THE	1479-THE_D10	-0.0153794	-0.00667215	-0.00967788	0.0236872	0.0532987	-0.00680176	-0.0114133	0.0585644	-0.00926204	-0.00795982	-0.0026558	-0.00969391	0.00525281	-0.00755866	0.00170271	0.00418562	-0.00210736	-0.00611941	0.00232259	-0.00309384	0.00215057	-0.00444976	0.00256109	-0.00113851	0.000758064	-0.00287329	0.0020329	-0.00188635	0.0020066	-0.00183684	0.00121808	7.73e-05	-0.0136226	-0.00891943	-0.0361713	0.0358762	0.062309	0.00440898	0.00950145	0.0640657	-0.00947237	-0.00777829	0.00878448	-0.00760932	0.00882222	0.00307514	0.000207981	0.00750683
1479-THE	1479-THE_D11	-0.0238499	0.0036349	0.0108095	0.0306424	0.0433814	0.00052838	0.00143961	0.0705863	-0.0172772	0.00271903	-0.0022614	-0.0108665	-0.00563922	0.00110243	0.000139843	0.00292142	-0.00999105	0.000866909	-0.00102452	-0.00206461	-0.0066627	0.000864246	0.00128572	-0.00152503	-0.00663163	-0.000380958	-0.000838003	-0.000264873	-0.0043921	0.000748536	-0.000177502	-0.000717416	-0.0122695	-0.00482383	-0.019252	0.0334086	0.0649734	0.00229018	0.0071469	0.0636596	-0.00766639	-0.005236	0.000499383	-0.0116109	0.00896058	0.00203886	-0.000667252	0.00983131
1479-THE	1479-THE_D12	-0.0166899	0.0038246	0.00832565	0.0277336	0.0469658	0.00363606	0.00665538	0.0718115	-0.0115985	0.00392972	0.000173046	-0.00652944	-0.0025909	0.00475106	0.000752952	0.00399261	-0.00508212	0.00257686	-0.00129645	-0.00377463	-0.00496205	0.00389497	-0.000246138	0.000658088	-0.00128286	0.000991174	-0.000626606	-0.00183377	-0.00332979	0.0026999	4.35e-05	-0.00124448	-0.0128738	-0.00602054	-0.0359918	0.035096	0.0621466	0.00584067	0.0131938	0.0656956	-0.00627867	-0.00614725	0.0124442	-0.0146254	0.00715713	0.00271318	-0.00478781	0.00817892
1479-THE	1479-THE_D13	-0.0152064	-7.51e-05	0.000247646	0.0253298	0.0497626	-0.000731296	-0.00159618	0.058443	-0.0110887	-0.000210845	-0.000268033	-0.00783908	0.00114376	-0.000584256	0.00107469	0.00635967	-0.00532765	-0.000842052	-0.00134623	-0.00199922	-0.003189	-1e-05	0.000442146	0.00113821	-0.00275444	-0.00120638	-0.000116259	-0.00154802	-0.00310107	-8.02e-05	-0.000418954	-0.000550758	-0.0128994	-0.0166551	-0.0491174	0.0346184	0.063892	0.00219943	0.0068512	0.0519232	-0.00978549	-0.0133905	0.0149446	-0.0112996	0.0113259	-0.000162941	-0.00503316	0.00952928
1479-THE	1479-THE_D14	-0.0162944	-0.000316097	0.00155765	0.030666	0.054764	-0.00152551	-0.00366644	0.0616431	-0.0120613	0.000257673	7.34e-05	-0.007631	0.00320587	-0.00173927	0.000345525	0.00884047	-0.00467422	-5.89e-05	-0.00076894	-0.00528686	-0.00186694	-0.00105835	0.000829653	-2.04e-05	-0.0017142	-0.000521344	-0.000560846	-0.000445498	-0.00152915	-0.00109424	-0.000931947	-0.000427239	-0.0104113	-0.00683799	-0.0285062	0.0249968	0.0668264	0.00419052	0.00860455	0.0588774	-0.00702789	-0.00639689	0.00534461	-0.00447084	0.0123741	0.00387701	0.00182226	0.00747282
1479-THE	1479-THE_D15	-0.0215585	-0.00798871	-0.0165912	0.0244307	0.0448026	-0.00552863	-0.00993691	0.0660857	-0.01518	-0.00818361	0.00111757	-0.00706068	-0.00124357	-0.00633586	0.00205287	-0.000442225	-0.00760828	-0.00633894	0.000646762	-0.00412291	-0.00213203	-0.00394282	0.00103192	-0.001729	-0.00358941	-0.00408782	0.000344737	-0.00198687	-0.00138846	-0.00209216	0.000821884	-0.000147629	-0.00870033	-0.00330621	-0.0133384	0.0222536	0.0647976	0.00430726	0.00877971	0.0515039	-0.00606098	-0.00344565	0.00262899	-0.00616762	0.0139502	0.0026994	-0.00434781	0.00543668
1479-THE	1479-THE_D16	-0.0246191	-0.00187745	-0.00577572	0.0358983	0.0489119	-0.00345555	-0.00944147	0.0667152	-0.02168	-0.00129362	0.00270715	0.00158024	-0.000178686	-0.00377409	0.00340429	0.00329525	-0.01301	-0.00146473	-0.00155598	-0.00800017	-0.00338043	-0.0018849	0.000495816	1.99e-05	-0.00648691	-0.00166845	-0.000968896	-0.00189554	-0.00219652	-0.00116942	-0.000408895	0.000202467	-0.0175837	-0.00731202	-0.0243588	0.0490099	0.067686	0.0028347	0.00422648	0.0556875	-0.014742	-0.00552786	0.00681772	-0.00523637	0.013042	0.00173793	0.000186795	0.00848277
1479-THE	1479-THE_D17	-0.0217892	0.00612486	0.00999541	0.0270096	0.0464847	0.00471822	0.00706646	0.0678694	-0.0146356	0.00799925	0.0036314	-0.012128	-0.00385419	0.00564077	-0.00031964	0.00506701	-0.00644299	0.00744659	-0.000269616	-0.00525944	-0.00623506	0.00442007	-0.000927799	-0.000722108	-0.00247553	0.00602402	0.000622926	-0.00185999	-0.00438718	0.00309502	0.00027214	-0.00150819	-0.0102158	-0.00501542	-0.0332792	0.0277122	0.0630869	0.00618355	0.0155393	0.0681706	-0.0050913	-0.00477488	0.0113006	-0.0112237	0.00828344	0.00492017	-0.00229362	0.00750852
1479-THE	1479-THE_D18	-0.0177415	0.00686943	0.0143032	0.025723	0.049035	0.00405828	0.00514175	0.065837	-0.0104568	0.00793162	0.000751781	-0.0117383	0.00126079	0.00549816	0.00115445	0.00218348	-0.00212301	0.00620863	-0.00061159	-0.00577479	-0.00073864	0.00415771	-0.000708083	-0.00109038	0.0011688	0.00387922	-0.00112213	-0.00163982	-2.34e-05	0.00234472	-0.0010624	-0.000921251	-0.00561367	-0.0103206	-0.0374226	0.0188403	0.0619037	0.00309323	0.00848121	0.0657722	-0.00318048	-0.0101426	0.00554381	-0.00781328	0.00785986	0.00208721	-0.00173241	0.00840754
1479-THE	1479-THE_D19	-0.0171653	-0.002936	-0.00716309	0.0298636	0.0516349	0.00108936	0.00237477	0.0541975	-0.0143096	-0.00304438	-0.000296615	-0.0060177	0.00184143	0.00082889	-0.000627239	0.00929689	-0.00835167	-0.00221656	-0.000228281	-0.000583377	-0.00286566	0.000242532	-0.001039	-0.000743314	-0.00587421	-0.00134251	0.000607426	-0.00083366	-0.0020362	0.000221573	0.000463453	-0.000707397	-0.015271	-0.00782439	-0.0297786	0.0369909	0.062426	0.00216407	0.00349024	0.0562491	-0.0112898	-0.00763789	0.00716474	-0.0092859	0.00833813	0.000434992	-0.000351821	0.00969351
1479-THE	1479-THE_D20	-0.011988	0.00159667	0.00489941	0.0205637	0.0542119	-0.000635855	-0.00192417	0.0642326	-0.00857666	0.000753778	-0.00274893	-0.00624557	0.00211188	-0.000946468	-0.000384226	0.0085836	-0.00480528	-0.000123607	-5.57e-05	0.0001061	-0.00330362	-0.000441271	0.00131543	0.00153832	-0.00242821	0.000752848	0.00218288	-0.0026103	-0.00267338	0.000345142	0.000532929	-0.00180515	-0.0104628	-0.00890229	-0.0318581	0.0292032	0.0652816	0.00395811	0.00946346	0.0574372	-0.0067296	-0.00822152	0.00845438	-0.0087811	0.0126369	0.00234792	-0.0029851	0.00504183
1549-MAZ1	1549-MAZ1_D1	-0.000690991	-0.000348782	-0.00137876	0.00956975	0.0850677	0.000131238	-0.00222137	0.0564218	-0.00206568	-0.00108421	-0.00542282	0.00567638	0.020547	3.6e-05	0.000206974	0.0147	-0.00363067	-0.0020054	-0.00356732	0.00865653	0.00684543	2.46e-05	0.000264608	0.0036268	-0.00546283	-0.00189072	0.000379806	0.00793827	0.00286108	-0.00015991	0.000348592	0.00103007	-0.00259702	-0.012344	-0.0551214	0.0162573	0.093512	5.2e-06	0.00359829	0.0468051	-0.000425537	-0.0123771	-0.00169555	-0.00310657	0.0289988	0.00182512	0.00720141	0.0143001
1549-MAZ1	1549-MAZ1_D2	0.00187257	-0.000251239	0.00348656	0.00802041	0.0808051	0.000768708	0.00202751	0.0683539	0.00055751	-0.000673477	-0.00136716	-0.00147392	0.0171071	0.000469161	2.81e-05	0.0186163	-0.000776442	-0.000910737	-0.00305268	0.00435378	0.00526868	-0.000378662	-0.000826045	0.00147788	-0.00245702	-0.000849781	-0.00112683	0.00517821	0.00308193	-0.000865938	-0.00122168	-0.00249076	-0.00326343	-0.0111795	-0.0614977	0.0144144	0.0912792	-0.00140428	0.00417444	0.054113	-0.000335067	-0.0122808	-0.00381894	-0.00770584	0.0271092	-0.00030028	0.00554983	0.0155071
1549-MAZ1	1549-MAZ1_D3	-0.00193294	0.000668344	0.0048775	0.00523397	0.0804635	0.000523587	0.00363698	0.0760378	-0.00119841	0.000582198	-0.0011158	-0.00491049	0.0141878	0.000917669	0.00159557	0.0241204	-0.00140041	0.000292018	6.43e-05	0.00458098	0.000381351	0.000504482	-0.000395847	0.00828488	-0.00203097	-0.000172039	-0.00203853	0.00209442	-0.00244374	-0.000148264	-0.000342619	0.000802507	-0.00595642	-0.00506824	-0.0469132	0.0224853	0.0934474	0.000966316	0.0145289	0.0621095	0.000701063	-0.00624847	0.00486113	-0.0136687	0.0280914	0.00110513	0.0060516	0.0138742
1549-MAZ1	1549-MAZ1_D4	-0.00716059	-0.000534821	-0.0111274	0.00910002	0.0809236	0.00179141	0.00295121	0.0755326	-0.00613561	0.000183015	0.000959614	-0.000363834	0.0148092	0.00262247	0.00175949	0.0229128	-0.00476487	0.00164454	0.00353455	0.00105472	0.00140076	0.00285695	0.000621585	0.00793103	-0.00342443	0.0022442	0.00108509	0.000343939	-0.000976167	0.00233564	-0.00089687	-0.000687612	-0.00199227	-0.00404633	-0.0367308	0.0142753	0.0961822	0.00129596	0.0117865	0.0592278	0.000451896	-0.00346653	0.0038517	-0.00874402	0.0283284	0.00211437	0.00800624	0.0203155
1549-MAZ1	1549-MAZ1_D5	0.00125921	0.000935102	0.00593599	-0.00580183	0.0831229	-0.000252305	-0.000686738	0.0661043	0.00101192	0.00120635	0.000641916	0.00240389	0.01881	-2.49e-05	0.00111559	0.0185241	1.61e-05	0.000799987	-0.0011139	0.0011095	0.0055694	-0.000226947	-0.00229919	0.00373707	-0.000297398	0.000271194	-0.000336113	0.000365686	0.0016671	-0.000186409	0.00155012	0.00331718	-0.00254753	-0.0101094	-0.0609896	0.0123347	0.0919374	-0.000712348	0.000922238	0.0552652	-0.000918283	-0.011002	-0.0047653	-0.00658649	0.0266241	-0.000653484	0.000893857	0.0166563
1549-MAZ1	1549-MAZ1_D6	5.91e-05	0.000541312	0.0027255	-0.00668415	0.0826054	-0.00118082	-0.00545904	0.0602089	-0.00201857	0.000844742	0.000640357	0.00997719	0.0186182	-0.000749759	0.00329478	0.0196671	-0.00424503	0.000781854	0.000120924	0.00674569	0.00480428	0.000211551	0.000155225	0.00705704	-0.00413812	0.000401126	-0.00132716	2.23e-05	0.00102192	0.000254994	0.000438934	0.00169772	0.00177184	-0.0128886	-0.0601399	0.00144833	0.092437	0.00205811	0.013729	0.0517019	0.00151199	-0.0107607	0.00233086	0.000391609	0.0264132	0.00356479	0.00408067	0.0210507
1549-MAZ1	1549-MAZ1_D7	-0.00391133	-0.0013375	-0.0068026	0.00834385	0.0770365	-0.000866893	-0.00149123	0.0756177	-0.00154216	-0.0026397	-0.00221945	-0.00852768	0.0131553	-0.00181422	-0.0045932	0.0192702	0.000833011	-0.00373265	-0.00506897	-0.00212273	0.00173467	-0.00242166	-0.00240012	0.00292764	0.00137168	-0.00450173	-0.00280149	0.00136841	-0.000328249	-0.00225553	-0.000312564	-0.000677154	-0.00546639	-0.010229	-0.0600823	0.0142029	0.087846	-0.00274562	0.000942144	0.0691155	-0.000690461	-0.0103099	0.00428807	-0.0108993	0.0224424	-0.0027091	0.00690533	0.0217683
1549-MAZ1	1549-MAZ1_D8	0.000662146	0.00102413	0.00574603	-0.00364205	0.0833517	0.000450372	-0.000389269	0.065566	0.00117947	0.0021559	0.00473087	-0.00225077	0.0178841	0.000467576	0.000228352	0.0245445	0.00128498	0.00248168	0.00161695	-0.000886548	0.00369435	0.000891134	0.00225616	0.00637086	0.000729755	0.0021609	-0.0010329	0.00173266	0.000569125	0.00123939	0.00122937	-0.000676957	-0.00160129	-0.0130009	-0.0486625	-0.00606346	0.0916204	-0.00324729	-0.00333063	0.0558977	0.00327021	-0.0110497	0.00343384	-0.00809999	0.0278666	-0.000946606	0.0057173	0.0196532
1549-MAZ1	1549-MAZ1_D9	-0.00270637	-0.00295685	-0.0145885	-0.00391254	0.0820409	-0.00130576	-0.00530598	0.0672004	-0.00193832	-0.00288227	-0.00136359	-0.00298703	0.0160705	-0.000884192	0.00226509	0.0219676	-0.00295422	-0.00194438	0.00141254	0.00514838	0.00213823	-0.000582004	-0.00115676	0.00601771	-0.0036523	-0.000968483	0.00138171	0.000585839	-0.00155033	-0.000616929	-0.000100774	0.000872286	-0.00319508	-0.00881709	-0.0494671	0.0176033	0.0923121	0.00102155	0.0108741	0.0555763	-3.97e-05	-0.00826619	0.00444916	-0.00851643	0.0257009	0.00165277	0.00519644	0.0173742
1549-MAZ1	1549-MAZ1_D10	-0.00754638	-0.0035096	-0.00744946	0.0153178	0.0795648	-0.000594426	0.00381664	0.0762658	-0.00500709	-0.00132919	0.00497405	-0.00315708	0.0131629	0.000614061	-8.46e-05	0.0258385	-0.00372982	0.000350265	1.34e-05	-0.0020098	-0.000896462	0.000678366	-0.000570781	0.00687693	-0.0029897	0.000481387	-0.000495117	0.00120899	-0.00336204	0.000567635	-0.000434531	-0.00062339	-0.003661	-0.00272416	-0.0291513	0.0175896	0.0927867	0.000482224	0.00184335	0.0679877	-0.00120093	-0.00336561	0.00182414	-0.00269422	0.0239816	-0.000125141	-0.00223476	0.0225591
1549-MAZ1	1549-MAZ1_D11	-0.00220272	0.00142306	0.0064162	0.00511738	0.0816844	0.000511412	0.00102363	0.0650167	-0.000866298	0.00225785	0.00363372	-0.00694225	0.0168184	0.0014144	0.00322138	0.0211586	2.88e-05	0.00216323	0.000330206	-0.000247075	0.00275722	0.00166206	0.000121917	0.00705623	-0.000672167	0.00178188	-0.000734679	0.00249328	-0.000967134	0.00166431	0.00151354	0.00209818	-0.00556747	-0.00828247	-0.0301692	0.0236868	0.0933131	-0.00157166	-0.000794228	0.0564458	-0.00204489	-0.00617561	-0.000602524	-0.00790482	0.026447	-0.000267546	0.00498243	0.0150306
1549-MAZ1	1549-MAZ1_D12	-0.00142011	-0.000203642	-0.000779141	-0.000388372	0.080564	0.001198	0.00619895	0.0754613	-0.00152473	0.000454015	0.00195685	-0.0008648	0.0147573	0.00197768	0.00168198	0.0244833	-0.00218452	0.000925184	0.00193739	0.00476797	0.00168431	0.00201239	0.000335096	0.00451393	-0.00244008	0.000956557	0.000270552	0.00156738	-0.000734609	0.00154899	-0.000393542	-0.000165022	-6.02e-06	-0.0111526	-0.0561983	0.0099196	0.091876	0.00185567	0.00169892	0.059159	-0.000485549	-0.0101287	0.00220472	-0.00385565	0.0265589	-0.000266488	-0.00188497	0.0187508
1549-MAZ1	1549-MAZ1_D13	-0.00379669	0.00317497	0.00743917	0.00382213	0.076638	-0.000849358	0.0059083	0.0704605	-0.00344463	0.00208529	-0.000839052	-0.00402579	0.0131093	-0.00144398	-0.00317237	0.0199164	-0.00288731	0.000403482	-0.00376686	0.00202892	0.000617403	-0.00272446	-0.00301574	0.00879002	-0.00338641	-0.00134086	-0.00296783	0.00224731	-0.00177886	-0.00317426	-0.00180831	-0.000623008	-0.00804307	-0.0141323	-0.0444786	0.0198221	0.0879869	-0.00431049	-0.00671001	0.0567522	-0.00196894	-0.0129386	-0.00232089	-0.0102226	0.0247835	-0.00301214	0.00721862	0.0171195
1549-MAZ1	1549-MAZ1_D14	-0.00418115	0.00105596	0.00351241	0.0137598	0.0814853	0.00179188	0.00555972	0.0750237	-0.00293941	0.00217857	0.00507966	-0.00550961	0.0149037	0.00304928	0.004775	0.0261457	-0.00118036	0.00289993	0.0021279	-0.00287155	0.00107367	0.00351635	0.00186575	0.00713949	-0.000548324	0.00279286	2.87e-05	0.00076043	-0.00150128	0.00301756	-0.000757872	-0.000221315	-0.00421386	-0.00245538	-0.0283313	0.0224248	0.0943808	0.000842551	0.00446379	0.0578057	-0.00127277	-0.0032306	-0.000791292	-0.00804276	0.0265235	0.000788914	0.00544721	0.0235129
1549-MAZ1	1549-MAZ1_D15	-0.0022327	-0.00028582	-0.000821151	0.0095351	0.0858539	6.88e-05	0.00124032	0.0656112	-0.00102678	0.000445548	0.00219363	-0.00478529	0.0206839	-0.000241853	-0.00130142	0.0172821	6e-05	0.000380791	-0.000896163	-0.00140375	0.00643708	-9.89e-05	0.000861075	0.00684626	-0.000264803	0.000211886	0.000761585	0.00231888	0.00177396	-0.000273955	-0.00120971	0.00412602	-0.00106918	-0.0100019	-0.0574417	0.0121233	0.0936683	0.000268222	0.00381841	0.0525985	0.000247686	-0.00975986	0.00274318	-0.00517283	0.0288247	0.000705823	0.00480027	0.0163752
1549-MAZ1	1549-MAZ1_D16	-0.000175882	6e-05	0.00194593	0.0057734	0.0863986	-3.97e-05	0.00169062	0.0721624	0.000446158	-0.000457787	-0.00178375	-0.00358181	0.019093	0.000266137	0.000849739	0.0226183	0.00135727	-0.000556285	0.000326454	-0.00155075	0.00393069	0.000287853	-0.000474678	0.00841308	0.00161807	-0.000362225	0.000979293	-0.000434896	-0.000347257	0.000185756	0.000223188	0.0023558	-0.00251325	-0.00683028	-0.0552103	0.017554	0.0956746	-0.000826538	0.00747695	0.0564773	-0.000523296	-0.00737816	-0.00141273	-0.0106803	0.0286061	-0.00167154	0.00213012	0.019163
1549-MAZ1	1549-MAZ1_D17	-0.00119536	0.00234809	0.0117931	0.00459227	0.087195	0.00132221	0.00195829	0.0761797	0.000585532	0.00309026	0.000152052	-0.00737261	0.0205557	0.00132865	-3.71e-05	0.0228802	0.00254666	0.00226647	-0.000155558	-0.00506828	0.00671266	0.000144655	-0.00279692	0.00291814	0.00286864	0.000865507	-0.00278251	0.00058025	0.00292383	-0.00108813	-0.00315305	0.00201798	-0.00272283	-0.00606038	-0.0422839	0.0140416	0.0971983	-0.00103	-4.1e-05	0.0552193	-0.000357328	-0.00598607	-0.00437634	-0.00709345	0.0294507	-0.000546973	0.00569492	0.0211289
1549-MAZ1	1549-MAZ1_D18	0.000578424	-0.00551031	-0.0258674	0.00115389	0.0777496	-0.00109858	-0.00670933	0.0674732	0.00178399	-0.00545282	-3.85e-05	-0.00324592	0.0150432	0.000130304	0.0021656	0.0172772	0.00163156	-0.00359896	0.0029662	0.00278798	0.00274725	0.00173832	0.00190754	0.00533933	0.000769875	-0.0018891	0.00233437	0.00135764	0.000114754	0.00267571	0.0027076	-0.000565267	-0.00275608	-0.00287999	-0.0388845	0.00974862	0.0908369	0.00186863	0.00611841	0.0624053	0.00210395	-0.00482651	0.00298576	-0.0139304	0.0248235	0.00208417	0.0037821	0.0139679
1549-MAZ1	1549-MAZ1_D19	0.000752293	-0.003715	-0.0203515	-0.00322457	0.0856114	-0.00111862	-0.00487393	0.0658678	0.000946261	-0.00277716	0.00129671	-0.00226587	0.0188941	-0.00139446	-0.00028481	0.0268057	0.000489726	-0.00081207	0.00543048	0.0018544	0.00372422	-0.00131749	-0.000383041	0.00734619	0.000202889	0.000190329	0.000959605	-0.000470747	-0.0001224	-0.00106491	0.000811294	0.00131408	0.0002936	-0.0132569	-0.0534752	0.00312699	0.095058	-0.00057153	-0.000302589	0.0509875	0.00107003	-0.00872251	0.00661696	-0.00932811	0.0273373	-0.000886497	0.00190079	0.0242988
1549-MAZ1	1549-MAZ1_D20	-0.00357944	-0.00102287	0.000403781	0.0040712	0.0796998	0.000926363	0.00353796	0.0723381	-0.00262887	-0.000872076	-0.00147448	-0.000308563	0.0138251	0.0015085	0.0018777	0.024569	-0.00339296	-0.00196002	-0.00316605	0.00508001	0.00063684	0.00104407	-0.000566759	0.0059141	-0.00321816	-0.00220497	-1.76e-05	0.000978563	-0.00168276	0.00110377	0.00131535	0.000184965	-0.0049062	-0.0140626	-0.0670337	0.0191566	0.0882344	-0.00185108	-0.00244862	0.0654515	-0.00139432	-0.0124933	-0.00309736	-0.00922964	0.0221972	-0.00150322	0.00316173	0.0197163
1550-TIS1	1550-TIS1_D1	-0.0131858	0.00445273	0.0100958	0.0100002	0.0555313	0.000150982	0.000407628	0.042174	-0.012762	0.00444842	-0.000242895	0.00061816	0.00671721	0.0013266	0.00234339	0.00812986	-0.00837214	0.00290649	0.000622247	-0.0052908	-0.000970853	0.00173693	0.000910573	0.000236671	-0.00515144	0.0025533	0.000707687	-0.00175056	-0.00154775	0.00175205	0.00111858	-0.0013809	-0.00834622	-0.00561177	-0.0159218	0.0111387	0.0670719	0.00177449	0.00711137	0.0461101	-0.00570983	-0.00366892	0.00831748	-0.00374264	0.0129598	0.0029947	0.00233473	0.0111251
1550-TIS1	1550-TIS1_D2	-0.00707932	0.00339121	0.0033959	0.0145524	0.0589011	0.000910515	0.00345276	0.0578959	-0.00509971	0.00422459	0.00120864	-0.00727414	0.00421297	0.00145663	-9.89e-05	0.0146902	-0.00136359	0.0055926	0.0043797	-0.00497022	-0.00311841	-0.000426861	-0.00390828	0.000800223	-0.00105983	0.00425162	-0.00409658	0.000755166	-0.00246855	-0.00107097	-0.000439588	-0.00249387	-0.00849986	-0.0044748	-0.0301358	0.0205988	0.0730647	0.00442449	0.0127484	0.0583958	-0.00157921	-0.00840635	0.00279708	-0.0119487	0.0179798	-0.00016682	-0.00762191	0.00264044
1550-TIS1	1550-TIS1_D3	-0.0130905	0.00231602	0.00512926	0.0237719	0.0610351	0.000144057	0.00154871	0.0483905	-0.013094	0.00154968	-0.000765409	-0.000118946	0.00774262	-0.000332405	-0.00138355	0.0135579	-0.0082109	-0.000936613	-0.00383978	-0.00266406	-0.00154502	-0.00167257	-0.00214828	0.00353385	-0.00509163	-0.00214761	-0.000411078	-0.00138338	-0.00281127	-0.00243716	-0.000652733	0.00107825	-0.00548123	-0.00492902	-0.0213654	0.0207687	0.0651519	0.00202646	0.00591457	0.0631214	-0.00321261	-0.00571845	0.00385998	-0.00847256	0.0105315	0.00155959	0.000734038	0.00407999
1550-TIS1	1550-TIS1_D4	-0.00759611	0.00300894	0.00573301	0.020984	0.0660851	8.76e-06	0.000346638	0.045625	-0.00943278	0.00173982	-0.00211005	0.00583012	0.0133487	-0.000100582	-0.000220227	0.0103571	-0.00665208	0.000183143	-0.00225371	-0.00197876	0.00450425	0.000312818	0.000847421	0.000334204	-0.00387059	-0.00015591	0.00108511	-0.00132796	0.00285443	0.000566409	0.000779858	0.000821975	-0.00836307	-0.00276192	-0.00997769	0.01654	0.0726817	0.00172264	0.00603333	0.0475974	-0.0042792	-0.00290595	0.00613854	-0.00492301	0.0186633	0.00255857	0.0025999	0.00424097
1550-TIS1	1550-TIS1_D5	-0.015163	-0.000603517	-0.00202879	0.028945	0.0581241	-0.000586778	-0.0007917	0.0543562	-0.0135611	-0.000238569	0.00179835	-0.00197011	0.00688629	-0.000615239	0.00158126	0.00833546	-0.00724719	-0.000996551	-0.00214269	-0.00514723	-0.000134275	-0.000397773	0.000314748	0.00145114	-0.00346513	-0.00196036	-0.000907987	-0.00175897	-0.000894673	-0.000288962	0.00121331	0.000165015	-0.00893731	-0.00451	-0.0160612	0.0232371	0.0694332	0.000483681	-0.00570775	0.0573095	-0.00647124	-0.00335615	0.00872249	-0.00285374	0.014756	-0.00134749	0.00254539	0.00738675
1550-TIS1	1550-TIS1_D6	-0.0143437	-0.000864297	-0.00255605	0.0270171	0.0568896	0.0011267	0.00177248	0.0479524	-0.0148001	-0.000260403	0.0013311	0.00134892	0.00745926	0.000693649	-0.0021849	0.0101289	-0.00738836	0.00103222	0.0010297	-0.00772255	-0.000171718	0.000566226	0.00116605	0.000670002	-0.0030532	0.00109935	-0.00113116	-0.00105654	-0.00102005	0.00185276	0.00211393	0.0013572	-0.00875681	-0.0112897	-0.0254983	0.0222384	0.0690089	-9.52e-05	-0.00267991	0.0462992	-0.00770341	-0.00676173	0.00937986	-0.00251328	0.0152427	-0.00136129	0.00128314	0.0101826
1550-TIS1	1550-TIS1_D7	-0.0149486	0.00469551	0.00913809	0.0250949	0.0551805	0.00379076	0.00445641	0.0590381	-0.0122121	0.00564636	0.00310177	-0.00226124	0.00547216	0.00392476	-0.000395607	0.00799715	-0.00441884	0.00403013	-0.00180926	-0.0106549	-0.00143126	0.00206024	-0.00209434	0.00304709	-5.92e-05	0.00216908	-0.00182567	-0.00187043	-0.0020277	0.00135679	0.00110305	-0.00149863	-0.00885026	-0.00360863	-0.0266239	0.0248076	0.0696182	0.00564245	0.00630652	0.0650068	-0.00392424	-0.00213525	0.0175223	-0.0102742	0.0117529	0.0024566	-0.000706016	0.00885698
1550-TIS1	1550-TIS1_D8	-0.0128495	-0.00161511	-0.00321217	0.0271618	0.0659223	0.000311221	0.00459689	0.0529535	-0.010744	-0.001437	0.00237478	-0.00180894	0.0131606	0.00151243	0.00356001	0.00630745	-0.004985	0.000148949	0.00122209	-0.00402717	0.00452983	0.00289488	0.00351041	0.00336006	-0.00302432	0.00115052	0.000784215	0.000824249	0.000157101	0.00362681	0.00102027	0.00623395	-0.0133539	-0.00716105	-0.037165	0.0293635	0.0717296	0.000685337	-0.00303498	0.0608133	-0.0073876	-0.00997032	0.0134083	-0.0095855	0.0166421	-0.00359124	0.00240974	0.00106941
1550-TIS1	1550-TIS1_D9	-0.0193494	0.00603519	0.0183364	0.0283089	0.0532854	0.00045558	0.00502597	0.0552433	-0.0147344	0.00303037	-0.00530845	0.00274962	0.00734133	-0.00136853	-0.00710756	0.00483139	-0.00589891	-0.00129039	-0.00555867	-0.00968336	0.00315007	-0.00274363	-0.000282701	-0.00351143	-0.0021294	-0.00233107	0.000425977	-0.000351686	0.00275427	-0.00168182	0.00168907	0.00162611	-0.0129205	-0.0028697	-0.0128212	0.0284581	0.0698016	0.00484099	0.0127957	0.0443082	-0.0099229	-0.00208505	0.00767643	-0.00350485	0.0164218	0.0053411	0.00245482	0.00548121
1550-TIS1	1550-TIS1_D10	-0.0186768	0.00035294	-0.00222651	0.027377	0.0578201	0.00166454	0.00378146	0.0506657	-0.0194357	-0.000605581	-0.00134058	0.00214403	0.00500076	0.00173162	-0.000763124	0.0100711	-0.0133059	2.51e-05	0.00157742	-0.00570056	-0.00268381	0.000852824	-0.000593517	0.000710859	-0.00827169	-8.29e-05	-0.000578877	-0.00289728	-0.00348013	0.000219173	-0.000962359	0.000801385	-0.0162223	-0.00878458	-0.0303371	0.0348863	0.0678204	-0.000332038	-0.0040546	0.0592225	-0.00995027	-0.00887411	0.00742427	-0.00393648	0.0129414	-0.00208014	0.00205998	0.00427687
1550-TIS1	1550-TIS1_D11	-0.00930119	-0.000447646	-0.000128569	0.0185492	0.0580904	-0.00238377	-0.00563903	0.0593271	-0.0094184	-0.00105085	-0.000840563	0.00265761	0.00636956	-0.00273808	1.86e-07	0.00686225	-0.00564157	-0.00150889	-0.00102132	-0.00454038	-0.00105717	-0.00158338	0.000639181	0.00415249	-0.00283931	-0.00182915	-0.000944102	0.000347713	-0.00202194	-0.00028714	0.00146245	-0.000677221	-0.00587051	-0.00883683	-0.0265894	0.0129642	0.0689347	-0.000853459	-0.000613193	0.0589096	-0.00359147	-0.00793466	0.00735896	-0.002574	0.0148228	-0.00150791	-0.0023251	0.00524936
1550-TIS1	1550-TIS1_D12	-0.0140164	0.00687689	0.0161251	0.0263292	0.0598601	0.00171773	0.00434125	0.0495136	-0.0132076	0.00573161	-0.00315721	-0.000173562	0.00937074	0.00193142	-0.00137211	0.00716762	-0.00722584	0.00213132	-0.00344492	-0.00540231	0.00161928	0.00156924	5.38e-05	0.00110529	-0.00381184	0.0012038	0.00128189	-0.00160686	-0.000151363	0.00117362	-9.29e-05	0.0004808	-0.0130573	-0.00492033	-0.0188462	0.015767	0.0678791	0.00172956	0.00804965	0.0464125	-0.00826356	-0.00674555	0.00941022	-0.00770248	0.0154938	-0.000194119	0.00150466	0.00109807
1550-TIS1	1550-TIS1_D13	-0.0184077	0.00260379	0.00326223	0.0229676	0.0536747	0.00326194	0.00612244	0.0538663	-0.0163974	0.00394631	5.55e-05	0.000726339	0.00487742	0.00595225	0.00287865	0.00647393	-0.00878614	0.00398968	0.000380812	-0.00872758	-0.000290109	0.00543304	-0.00143629	-0.000820823	-0.00263302	0.0039192	0.000510649	-0.00429259	0.000180977	0.00362982	-0.00194931	-0.00145542	-0.00625084	-0.00765586	-0.0286169	0.0160055	0.0626371	0.00117804	0.00286449	0.0620638	-0.00551124	-0.00873567	0.00566527	2.14e-05	0.00906963	0.000862459	-0.0016121	0.00339691
1550-TIS1	1550-TIS1_D14	-0.0158351	-0.00096944	-0.0103764	0.0205162	0.0529015	0.00387429	0.00616021	0.064137	-0.0132757	0.000238321	0.00383494	-0.00236225	0.000484765	0.00415351	-0.000558541	0.00994643	-0.00652038	0.00241969	0.00141975	-0.00749311	-0.00401734	0.00273771	-0.000954475	-0.00225252	-0.00280971	0.00229484	0.000219948	-0.00134449	-0.00294892	0.00136441	-0.00160991	-0.00111855	-0.00915386	-0.00421305	-0.0246275	0.0212483	0.0667866	0.000791935	-0.000113524	0.0593043	-0.00709385	-0.00689368	0.00832847	-0.00707676	0.011291	-0.00192044	-0.00281846	0.00458646
1550-TIS1	1550-TIS1_D15	-0.00456046	-0.000257402	-0.000220839	0.00926436	0.0529224	-0.00150983	-0.00408764	0.051269	-0.00477635	0.000102032	0.00163841	0.000893745	0.0035517	-0.00173933	0.000617028	0.0117316	-0.00119662	0.000130278	-0.00033748	-0.00551356	-0.00225875	-0.00106672	0.000523549	-0.000202498	0.000549467	-0.000399863	-0.000493865	0.000197822	-0.00142989	-0.000529294	0.000661754	-0.000994639	-0.00360371	-0.00489175	-0.0263165	0.0114871	0.0653165	0.00418355	0.00377219	0.0582746	0.000252649	-0.00483626	0.0144444	-0.00802464	0.0113597	8.03e-07	-0.00473804	0.00602881
1550-TIS1	1550-TIS1_D16	-0.00848139	0.0075008	0.0130046	0.0171749	0.0601548	0.00381945	0.010164	0.0473324	-0.00848244	0.0049702	-0.00388003	0.000685365	0.00910482	0.0052187	0.00108888	0.0126885	-0.00464156	0.00205698	0.000527938	-0.00289463	0.000136871	0.00186841	-0.00452233	0.00220894	-0.00288752	0.00165708	0.000383279	7.15e-05	-0.000798279	-3.87e-05	-0.000797431	-0.000510592	-0.00665557	-0.0103973	-0.0349684	0.00728507	0.0673335	-0.00140054	0.00380278	0.0532946	-0.000510655	-0.0122927	0.0101381	-0.00862947	0.0143606	-0.00179384	-0.00248156	0.00438077
1550-TIS1	1550-TIS1_D17	-0.0145378	-3.78e-05	6.23e-05	0.0285475	0.0625434	-0.00114801	-0.0036828	0.0587431	-0.015579	-0.000138779	0.000543875	0.00858763	0.0085067	-0.00304052	-0.00250537	0.010925	-0.0101122	-0.0015723	-0.00325148	-0.00620674	0.000670803	-0.00225063	0.00267657	-9.36e-05	-0.00575995	-0.00236046	-0.000319881	-0.00099379	0.00028263	-0.000751668	0.000562765	8.92e-05	-0.010445	-0.0101691	-0.023345	0.0313704	0.0747297	0.00096678	-0.00188988	0.055603	-0.0103129	-0.00737692	0.00755443	-0.00317039	0.0163254	-0.00251932	-0.0012265	0.0118575
1550-TIS1	1550-TIS1_D18	-0.0268434	0.00138184	-0.000119328	0.02442	0.0453314	0.00194767	0.000468211	0.0530362	-0.0238323	0.0036903	0.00362576	-0.000104002	-0.00470114	0.00221805	-0.000107629	0.0119551	-0.015161	0.00331017	-0.0022847	-0.00716733	-0.00934018	0.0010239	-0.00330848	0.000991696	-0.00802924	0.0020434	-0.00094045	-0.00199617	-0.00702798	0.000206109	-0.000394943	0.000871417	-0.0149752	-0.00996264	-0.0312284	0.0350323	0.0597238	0.000668672	-0.00539215	0.0660729	-0.013393	-0.0085917	0.0079109	0.00168917	0.00868812	-0.00142765	0.0026735	0.00599614
1550-TIS1	1550-TIS1_D19	-0.00772857	-0.00348906	-0.00898757	0.0157444	0.0638689	-0.000225357	0.000112275	0.0544095	-0.00908235	-0.00351703	-0.000272399	0.00445449	0.00940216	-0.000539196	0.000301151	0.0117191	-0.00627353	-0.00318191	-0.00196244	-0.00294697	0.00108689	-0.000396179	0.000319536	0.000985949	-0.00385603	-0.00257061	0.00112635	-0.000776361	-0.000331194	-9.59e-05	0.000732911	0.0014142	-0.00402717	-0.00599693	-0.0221086	0.0127222	0.0750109	0.00124091	0.00219626	0.0507051	-0.0038207	-0.00452218	0.00966132	-0.000837459	0.0178559	0.00035282	0.000441788	0.00896051
1550-TIS1	1550-TIS1_D20	-0.0232863	-0.00279622	-0.00376622	0.0366692	0.0531986	-0.000979471	-0.000346854	0.0599064	-0.020932	-0.00265659	0.000868948	0.00125253	0.00218938	-0.00143739	-0.00098843	0.0111516	-0.0103942	-0.00118158	0.00129937	-0.00872394	-0.00211402	-0.00105183	0.00179575	-3.78e-05	-0.00254489	-0.000699726	0.000533557	-0.00383366	0.000590128	-1.02e-05	0.00117963	-0.00226482	-0.0137468	0.000586845	-0.0196415	0.025211	0.0672056	0.00262207	0.00499952	0.061522	-0.0102239	-0.00401679	0.00725841	-0.00600716	0.00948601	0.00356038	0.00526088	0.00155382
1552-DIG1	1552-DIG1_D1	-0.00188903	0.0018508	0.0119435	-0.00725417	0.0892617	0.00136698	0.00282501	0.0418393	0.000560382	0.00286943	-0.000415654	-0.0102731	0.0267246	0.00139637	0.00115021	0.00883926	0.0026836	0.00136949	-0.000414997	-0.00497216	0.0128986	0.000935979	-0.000750865	0.00240866	0.0029151	0.000723436	-0.00142096	-0.002288	0.00760893	0.00042272	0.000408101	0.000583782	1.31e-05	-0.00921043	-0.0307626	-0.00407748	0.0948576	0.00194924	0.00501004	0.0302974	0.000486793	-0.00792725	0.00350786	-0.00935802	0.0320621	0.000575932	-0.00156036	0.00922858
1552-DIG1	1552-DIG1_D2	-0.00091744	-0.00124376	-0.00300943	0.0109081	0.0933622	-0.000207826	-0.00199038	0.0366876	-0.00302929	-0.000961068	0.000168129	0.00712435	0.0292038	-0.00051292	-0.000709328	0.0139095	-0.00272995	-0.000888196	-0.0010878	-0.000197033	0.0130213	-0.000859441	-0.00193949	0.00478317	-0.00170092	-0.000941053	-0.000258979	-0.000942252	0.00741111	-0.000980337	-0.000176752	0.00198508	-0.00222303	-0.00396295	-0.0164684	0.00921849	0.0971817	0.00312749	0.012358	0.0233221	-0.00227326	-0.00385566	0.000180241	-0.00418511	0.0325692	0.00140874	-0.00113905	0.00704676
1552-DIG1	1552-DIG1_D3	0.00172631	0.000463253	0.00694493	-0.0171745	0.0926618	0.000504667	0.00159933	0.0301429	0.00106178	0.000697637	-0.00231707	0.00294007	0.0294631	0.000417503	0.00152358	0.00799345	-0.000804633	-3.66e-06	0.00217331	5.85e-05	0.0136835	0.000669392	0.000519684	0.00402372	-0.000639339	0.000139911	-0.000467419	-0.00257182	0.00814234	0.000366759	0.000880112	-0.00085422	0.0032296	-0.00973793	-0.0372665	-0.0160134	0.0967347	0.00231204	0.0134725	0.0193525	0.00412394	-0.00956689	-0.00762318	-0.00565173	0.0326559	0.00288619	0.00130022	0.00974596
1552-DIG1	1552-DIG1_D4	-0.000451306	-0.00235544	-0.00785581	0.0108453	0.0909431	-0.000126853	-0.00241025	0.0401668	-0.00227685	-0.00177961	0.00110644	0.00602538	0.027658	-0.000852029	-0.00201002	0.012145	-0.00253562	-0.000857433	0.000323465	0.00277885	0.0125773	-0.000944731	-0.000564387	0.0028783	-0.00221536	-0.000643806	0.000376548	0.000756598	0.00739574	-0.000813479	-0.000381982	0.0016929	0.000562703	-0.00763351	-0.0440139	0.013888	0.0927744	0.00309854	0.0143776	0.0315751	0.00124437	-0.0101241	-0.00674149	-2.94e-05	0.0282035	0.00192511	0.00546649	0.00864219
1552-DIG1	1552-DIG1_D5	-0.00174452	0.00320844	0.0157187	0.0168914	0.0928328	-0.000851363	-0.00583131	0.0345928	-0.00272111	0.00398428	0.00365059	0.0020414	0.0288843	-0.00161274	-0.00359171	0.0129191	-0.00207327	0.00275901	-0.000684595	0.0017521	0.012969	-0.0015856	-0.00175566	0.00409617	-0.0017223	0.00138097	-0.00179698	0.000268258	0.00731871	-0.00178972	-0.00319854	0.00235382	-0.000887035	-0.00959318	-0.0513761	0.0212611	0.0926637	0.00171298	0.0103993	0.0295842	-0.000894635	-0.0120111	-0.00999603	-0.00280684	0.0293733	8.78e-05	-0.000268354	0.00543575
1552-DIG1	1552-DIG1_D6	0.000274375	0.00363106	0.0183339	-0.0061054	0.0964942	-0.00118054	-0.00437131	0.0385258	0.000287668	0.00368289	0.002378	-0.000367961	0.030483	-0.00112377	0.00224637	0.013886	0.000464753	0.00282483	0.00325997	-0.00283274	0.0139158	-5.37e-05	0.00282566	0.00599651	0.000870474	0.00250566	0.000669342	-0.000918265	0.00753826	0.000389306	0.00199953	0.00337809	-0.00252211	-0.00281435	-0.0188406	0.012584	0.099457	0.00127322	0.0121531	0.0318531	0.000107161	-0.00421189	-0.000227993	-0.00936266	0.0332543	0.00151834	0.00345902	0.00887325
1552-DIG1	1552-DIG1_D7	0.000659515	-0.00384551	-0.0140535	-0.000344158	0.0891401	0.0017091	0.00810196	0.0387646	-0.000522868	-0.00462	-0.00521955	0.00187402	0.0258655	0.00204685	-0.000218154	0.0152133	4.01e-05	-0.00396877	0.00021372	-0.0027392	0.0103681	0.000974147	-0.00154636	0.00444826	0.000379304	-0.00328363	-0.00168447	0.000495978	0.00624766	0.000544565	0.000203081	-0.00243683	0.00289472	-0.00628046	-0.0271149	-0.00611039	0.0918723	0.00197826	0.0137226	0.032208	0.00466536	-0.00759425	-0.00377636	-0.00968042	0.0273833	0.00326145	0.00303571	0.00910718
1552-DIG1	1552-DIG1_D8	0.00047138	-0.000475563	-0.00415351	-0.0101683	0.0966064	-0.00111593	-0.00471023	0.0400627	0.00100482	-0.00134634	-0.00193239	-0.00228309	0.030896	-0.0012389	0.000864237	0.0104332	0.00103179	-0.00128087	-8.25e-06	-0.00177451	0.0148941	-0.000771595	0.000713692	0.00379192	0.00104727	-0.00078486	0.00149731	-0.000794078	0.00877879	-0.000217869	0.00187518	0.00296783	0.000984491	-0.00681174	-0.0344869	-0.013974	0.0986278	0.000237869	0.00496438	0.0273895	0.00225661	-0.0075688	-0.00911371	-0.0100261	0.0327688	0.000203896	0.00229528	0.00791131
1552-DIG1	1552-DIG1_D9	0.00209558	-0.00078696	-0.00264331	-0.0110219	0.0927022	0.000361128	0.000228908	0.0470638	0.00196982	-0.00155209	-0.0024593	-0.000396082	0.0276815	0.00041641	-0.000415458	0.0129378	0.00143078	-0.00184547	-0.00224388	-0.00134004	0.0124235	0.000101474	-0.00219844	0.0042613	0.0013506	-0.00199528	-0.000916176	-0.00128806	0.00684205	-0.000164908	-0.00024666	0.00251318	0.00122912	-0.00428556	-0.024161	-0.0049125	0.0988378	0.00164531	0.010943	0.039385	0.000897392	-0.00406811	0.00308277	-0.00346259	0.0317416	0.00180996	0.000167168	0.01398
1552-DIG1	1552-DIG1_D10	0.00258781	0.00194229	0.0080318	-0.01743	0.0935594	-0.000467251	-0.00376126	0.0242441	0.00266927	0.00299458	0.00415107	-0.000107745	0.0318094	-0.00183446	-0.00470372	0.00519296	0.00156953	0.00293195	0.00166755	-0.000607048	0.016374	-0.00151786	0.000287439	0.00233719	0.000889943	0.00215306	-0.00129684	0.00121957	0.0096412	-0.00111403	-0.00153785	0.00398865	0.00152618	-0.010537	-0.0450713	-0.0166875	0.0947644	0.00147648	0.0104703	0.0196362	0.00368839	-0.0121079	-0.0081818	-0.00893812	0.0321527	0.00111523	-0.000931441	0.00423359
1552-DIG1	1552-DIG1_D11	-8.6e-05	-0.000483382	-0.0016844	-0.00453179	0.0938493	0.000293008	0.00150019	0.0320084	0.000282578	-0.00114938	-0.0021589	-0.00141771	0.0309368	0.000148293	-0.000894516	0.00728742	8.45e-05	-0.00131508	-0.00101851	-0.000894286	0.0156569	-5.15e-05	0.000195722	0.00262225	0.000301454	-0.00108719	0.000204761	-0.00210227	0.00949903	-0.000225145	-0.000535479	0.00283807	-0.000794378	-0.00381367	-0.0168122	0.0029424	0.0971787	0.00268886	0.0158826	0.0207837	2.12e-06	-0.00455175	-0.00296028	-0.00764209	0.0332352	0.00433639	0.00702613	0.00582024
1552-DIG1	1552-DIG1_D12	-0.00135994	0.000319339	0.00292311	-0.00293899	0.0933989	0.000480959	0.00148416	0.0274973	-0.00166646	0.00122269	0.00314095	-0.000334046	0.0305463	0.0013817	0.00302615	0.0074304	-0.000350295	0.00181018	0.00269847	-0.00496627	0.0149215	0.00196305	0.00161697	0.00243572	0.000766489	0.00183465	0.00072506	-0.00244631	0.00941338	0.00159247	-0.00129045	-0.000322895	-0.0012093	-0.00877762	-0.0380608	-0.00307811	0.0974189	0.000675905	0.00844326	0.0209574	0.00162647	-0.00814399	-0.00408205	-0.0127221	0.0328852	0.00139515	0.002564	0.00781946
1552-DIG1	1552-DIG1_D13	-0.00262943	0.0049241	0.0216441	-0.000636796	0.0931693	-0.00101828	-0.00633443	0.0206168	-0.000606171	0.00525561	0.00638291	-0.00915875	0.0322233	-0.00179905	-0.00238456	-0.0013141	0.00129071	0.00440684	0.00387473	-0.00500157	0.0177083	-0.00111741	0.00184949	-0.000628002	0.00197511	0.00363166	0.00197868	-0.00213045	0.0115064	-0.00082115	-0.00122732	0.000918296	-0.00255078	-0.00442635	-0.0180339	-0.00230309	0.0982689	0.00169848	0.0146902	0.0137182	0.00149354	-0.00274821	0.00204092	-0.0106657	0.0346484	0.00440931	0.0101195	-0.000190413
1552-DIG1	1552-DIG1_D14	-0.00134754	0.00624097	0.0219367	-0.00512867	0.09326	0.000654943	-0.00101639	0.0282758	-0.000966208	0.00715917	0.00549127	-0.000564869	0.0304615	0.000941248	0.000781805	0.00920718	-9.77e-05	0.00575208	0.000747353	-0.00466732	0.0150503	0.00108586	0.000308283	0.00131483	0.00109685	0.00436861	-0.00138637	-0.00338592	0.00940021	0.000813319	-0.00099582	0.00151709	0.00130141	-0.00929839	-0.0426693	-0.00297298	0.0955578	0.0020489	0.0149796	0.0189839	0.00209466	-0.00989891	-0.00615522	-0.00480805	0.0326319	0.00201008	0.0039579	0.00320767
1552-DIG1	1552-DIG1_D15	0.000699066	0.00227819	0.00944075	-0.00914921	0.0923645	-0.00110917	-0.00443547	0.036041	0.00159418	0.00212861	0.000833021	-0.00276869	0.0293415	-0.00147235	-3.52e-05	0.00882743	0.00143997	0.00186244	0.0024368	-0.0013791	0.0140048	-0.000688851	0.00190853	0.00340823	0.00103293	0.00149	-0.000231142	0.000884563	0.00780501	-0.00021133	0.000476772	0.00332279	0.00145434	-0.0063025	-0.0292723	-0.010076	0.0965449	0.00295532	0.011984	0.0272807	0.002416	-0.00652128	-0.000907935	-0.00577732	0.0316763	0.00198034	-0.00189376	0.00657201
1552-DIG1	1552-DIG1_D16	-0.00150406	-0.000565619	-0.00138153	-0.000766103	0.095782	-0.0019297	-0.00308151	0.0196422	-0.00193178	-0.00158384	-0.00253281	-0.00517065	0.0335537	-0.000835229	0.00564121	0.00467916	0.000545404	-0.00141159	0.00203984	-0.00803597	0.0172959	6.06e-05	0.00109132	0.00142624	0.00239509	-8.94e-05	0.00260489	-0.00164175	0.0109533	0.000320281	0.00178021	-0.000991449	-0.00326843	-0.00943718	-0.0316447	-0.0084288	0.0936549	0.00320255	0.0223549	0.00851031	-0.00053853	-0.0090777	-0.000571989	-0.0151356	0.0337989	0.00330881	0.00766316	-0.00509915
1552-DIG1	1552-DIG1_D17	-0.00159339	0.00132915	-0.00276076	-0.0254257	0.0920204	-0.00147672	-0.00656546	0.0149354	0.00224339	-0.000370692	-0.00340641	-0.0146008	0.0316545	-0.00278816	-0.00704803	0.000711851	0.00396534	-0.000900218	-0.00172072	-0.00570071	0.0166523	-0.0039561	-0.00182523	-0.00196648	0.00313533	-0.000715065	-0.00216306	-0.000944992	0.0108495	-0.00317394	0.000559711	0.0010069	0.00180207	-0.0184719	-0.0623874	-0.0195983	0.0915032	0.000904458	0.00883735	0.012107	0.00419464	-0.0174658	-0.00387434	-0.0123508	0.0315424	-0.000105043	-0.00530411	0.000591458
1552-DIG1	1552-DIG1_D18	-0.00306737	-0.00473553	-0.0129911	-0.00494944	0.0873981	-0.000192322	0.00229631	0.0266951	-0.00151268	-0.00563218	-0.00229489	-0.00501042	0.0291005	-0.000135627	0.00124542	2.53e-05	0.00023602	-0.00393263	0.00212	-0.00493343	0.0158844	0.000406611	0.00281293	0.000156167	0.00111431	-0.00227219	0.00192981	-0.00246055	0.0103957	0.000576363	6.06e-05	0.000307466	-0.00196181	-0.0131343	-0.0443658	0.000769748	0.0915382	0.0017039	0.0118669	0.0209322	-0.000139323	-0.0121545	-0.00102576	-0.0099688	0.0310636	0.00224622	0.00250291	0.00493102
1552-DIG1	1552-DIG1_D19	-0.00123658	0.0017977	0.00574738	-0.0149078	0.0910258	0.000644959	-0.00124256	0.0271495	0.00018093	0.00256918	0.000913599	-0.0030294	0.0302235	0.000585079	-0.00137905	0.00395629	0.00130463	0.0022214	-0.00152761	-0.00507745	0.0155564	0.0001265	-0.00327954	0.00194716	0.00187142	0.000705187	-0.00464973	-0.000459355	0.00932937	-0.000960812	-0.00369729	0.0013919	-0.000660751	-0.0127137	-0.0426018	-0.014348	0.095896	0.000623516	0.00570988	0.0168948	0.00236686	-0.010798	0.000355901	-0.0132118	0.0333166	0.00016427	-0.00305373	0.0056651
1552-DIG1	1552-DIG1_D20	-0.00516331	-0.00127962	-0.00739059	-0.0215994	0.0901753	0.000271388	-0.00115703	0.0268928	-0.000524851	-0.00113268	-0.00087297	-0.0130789	0.0300006	0.000441692	-0.000868047	-0.000518548	0.00254277	-0.000713528	-0.00104105	-0.00879659	0.0167719	-0.000213237	-0.00285397	-0.000544526	0.00368272	-0.000832623	-0.000840789	-0.00238235	0.0112101	-0.000910316	-0.0016868	0.00121188	-0.00237266	-0.00451678	-0.0280588	-0.021054	0.0958577	0.00205192	0.00983165	0.0192747	0.00189279	-0.00627179	-0.0105107	-0.0152819	0.0321355	0.00117889	-0.00499274	0.000739777
1601-DAC	1601-DAC_D1	-0.00516274	-0.0021106	-0.004335	0.0139598	0.0640003	-0.00120547	-0.0031625	0.0596446	-0.00822697	-0.00336046	-0.00341757	0.011439	0.0106176	-0.00158227	0.000246327	0.00613295	-0.0067155	-0.00261467	0.00196521	-0.00273966	0.0036104	-0.00212572	-0.00246293	-0.000523262	-0.00352363	-0.0014517	-2.99e-05	-0.00124942	0.00235877	-0.00195333	0.000872891	-0.000387255	-0.00949187	-0.0106784	-0.0382678	0.0252165	0.0764299	0.00391064	0.0078962	0.0556275	-0.00768719	-0.00700996	0.0168887	-0.000861337	0.0193141	0.00364818	0.00407062	0.00699758
1601-DAC	1601-DAC_D2	-0.00337327	-0.00360281	-0.00862763	0.00507338	0.0591944	-0.00146603	-0.00322305	0.0575075	-0.00523491	-0.00421106	-0.00208361	0.0062577	0.00799042	-0.00206842	-0.000857629	0.00640964	-0.0046095	-0.00339985	0.000329793	-0.00122378	0.00180113	-0.00132283	0.00134821	-0.000338387	-0.00240346	-0.00256084	-0.000505934	-0.00176947	0.000466562	-0.000608797	0.000151715	0.00101069	-0.00480884	-0.00993146	-0.0273208	0.015642	0.0706708	0.00332577	0.000612328	0.0505499	-0.0055151	-0.00662431	0.0124453	0.00294734	0.0176175	0.00104134	0.000923189	0.0049907
1601-DAC	1601-DAC_D3	-0.00637781	-0.00160953	-0.00492529	0.013487	0.0627837	0.00220572	0.00515609	0.0615867	-0.00845946	-0.00164468	0.000474125	0.00787817	0.00914257	0.00206706	-0.00125819	0.0074134	-0.00693165	-0.000835992	0.000392877	-0.00248614	0.00168624	0.000917926	-0.00090889	0.00124256	-0.00452481	-2.5e-05	0.000860996	-0.000137169	0.000137553	0.000336337	-0.00043605	0.00109318	-0.00689354	-0.0074069	-0.034729	0.025902	0.0746523	0.00707419	0.0123118	0.0593077	-0.00748418	-0.00562534	0.0129575	0.00647107	0.0181604	0.00652598	0.00133029	0.00569789
1601-DAC	1601-DAC_D4	-0.00350062	0.000546181	-0.000202862	0.00805171	0.0668271	0.00182837	0.00434125	0.060466	-0.00755303	0.00132987	0.00151885	0.0141855	0.0119146	0.00275665	0.00186508	0.00620161	-0.00708044	0.00113198	-0.00114752	-0.0027413	0.00367362	0.00295919	0.00118464	0.000759208	-0.00424699	0.000662029	-0.000934062	-0.00122609	0.00160939	0.00235648	-0.000939973	0.000646707	-0.00445858	-0.0123668	-0.059485	0.0168225	0.0797351	0.00376017	0.00596952	0.0628744	-0.00407397	-0.0099395	0.0161569	0.0039366	0.0202213	0.00302449	0.00354185	0.0113733
1601-DAC	1601-DAC_D5	-0.00193812	-0.00361029	-0.0134082	0.00695095	0.0696012	-0.00055296	-0.00324847	0.0613938	-0.00412611	-0.00361046	0.000340503	0.0098413	0.0133547	-0.000838541	0.000813901	0.00862401	-0.00371952	-0.00169821	0.00247185	-0.00177439	0.00510236	-5.01e-05	0.00193309	-0.001074	-0.00194409	-0.000909532	-0.000861908	-0.000563437	0.00324098	0.000537783	-1.72e-05	0.000484662	-0.00513455	-0.0172803	-0.0768109	0.0140133	0.076665	0.00371913	0.00718714	0.0581826	-0.000769601	-0.0157999	0.0145515	-0.00609313	0.0206525	0.00256621	0.00510591	0.00746485
1601-DAC	1601-DAC_D6	-0.00203401	0.00112101	0.00265049	0.00255171	0.0664042	-0.0010039	-0.00321478	0.0627536	-0.00524037	0.000418326	-0.000533254	0.0135891	0.00903717	-0.000653307	0.00165503	0.0133031	-0.00553986	1.32e-05	0.000405627	-0.00252533	0.000790334	-0.000881886	-0.00230634	-0.0013376	-0.00347703	-0.000309917	1.35e-05	-0.000349461	0.000107736	-0.00157835	-0.00105381	-4.77e-05	-0.00416175	-0.0101732	-0.0516932	0.0118778	0.0760897	0.00628665	0.0065654	0.0601568	-0.00284389	-0.00896792	0.0138213	0.00905279	0.0177735	0.00579871	0.00781426	0.0122187
1601-DAC	1601-DAC_D7	-0.00232497	-0.00039259	-0.00222343	0.00525275	0.0691199	0.00067023	0.000889312	0.0595462	-0.00389194	0.000481055	0.00259867	0.00626869	0.0125694	0.000681606	0.000387889	0.0108531	-0.00283322	0.00120374	0.000997134	-0.00329261	0.00340003	0.000680421	0.00024981	0.00102368	-0.00119486	0.000765993	-0.00127154	-0.000560793	0.00138517	0.00069661	-7.7e-05	0.000779104	-0.0041404	-0.00393432	-0.0147768	0.0187287	0.0808532	0.00235222	-0.00201534	0.056614	-0.00500409	0.00057043	0.0179414	0.00179344	0.0195009	-8.89e-07	-0.00100935	0.0157305
1601-DAC	1601-DAC_D8	-0.00698664	0.000724694	0.00238072	0.0143228	0.0639771	-0.000887418	-0.00219125	0.0611259	-0.00789984	0.00100225	0.00117044	0.00433993	0.00922962	-0.00119299	-0.000133812	0.00984827	-0.00580375	0.0007955	0.000136635	-0.00212803	0.00166525	-0.000964754	0.000215275	0.000167915	-0.00352903	0.000144936	-0.000870217	-0.00109141	0.000123116	-0.00083211	6.69e-05	0.00149606	-0.00812879	-0.00413497	-0.0213577	0.0249942	0.0786734	0.00403638	0.0032106	0.0546078	-0.00712756	-0.00106882	0.0151476	0.00159297	0.0201919	0.00216504	0.000427177	0.00903652
1601-DAC	1601-DAC_D9	-0.00484604	0.00158447	0.00746919	0.00712907	0.0631327	-0.00111535	-0.00270289	0.0707741	-0.00689108	0.000197419	-0.00514175	0.010162	0.00756336	-0.00119273	-9.29e-05	0.00884955	-0.00625778	-0.000664259	0.000783052	-0.00189699	0.000880253	-0.000898648	-2.21e-05	-0.00104354	-0.00386471	-0.000304381	0.000746785	-0.00135187	0.000277064	-0.000662995	0.00021327	0.000671976	-0.00433385	-0.0131918	-0.0621295	0.0212113	0.0778537	0.00390382	0.00694641	0.064224	-0.00480743	-0.0120799	0.0122758	0.00162531	0.0192978	0.00173897	-0.00246845	0.0108304
1601-DAC	1601-DAC_D10	-0.00374025	0.00467512	0.0181705	0.0115829	0.069025	-0.000706674	-0.00165615	0.0640144	-0.00497383	0.00444111	-0.00266605	0.00648219	0.0135661	-0.0011151	-0.00147991	0.00460686	-0.00378737	0.0022374	0.000421126	-0.00228086	0.0045216	-0.00174355	-0.00225912	0.00319382	-0.00170739	0.00114371	-0.000639545	-0.00118398	0.00155026	-0.00222332	-0.001034	0.00159329	-0.00449906	-0.00673724	-0.0327551	0.0168613	0.0796683	0.00283329	0.00375479	0.0604233	-0.00407693	-0.0046722	0.0132822	0.00259759	0.0196832	0.00307374	0.00370646	0.00902536
1601-DAC	1601-DAC_D11	-0.00419736	-0.00211087	-0.00550629	0.0178143	0.0685662	0.000413	-0.00035816	0.0522281	-0.00789345	-0.0018015	0.000669606	0.0106767	0.0145622	-2.09e-05	-0.000526398	0.00663772	-0.00564078	-8.11e-05	0.00223137	-0.00391571	0.00434622	0.000634919	0.00204841	0.00380755	-0.0021755	-2.01e-05	-0.000972849	-0.0013385	0.00179084	0.00128952	3.85e-05	-0.000906887	-0.00457828	-0.00263576	-0.00565022	0.0173771	0.0687492	0.000679409	0.00017438	0.0525699	-0.00797156	-0.00179632	0.00105968	0.0100688	0.0147209	0.000355046	-1.59e-05	0.00701132
1601-DAC	1601-DAC_D12	-0.00586416	0.0019496	0.00684474	0.0132862	0.0640265	-6.33e-05	0.00065555	0.0558166	-0.0070404	0.00171152	-0.00167483	0.00488793	0.0106002	-0.000332967	-0.0016974	0.0090701	-0.0048523	0.0005661	-0.000406712	-0.00325075	0.0021221	-0.000813275	0.000309742	0.00220998	-0.00281291	-0.000247698	-0.0011934	0.000356735	0.000532323	-0.000818018	-0.000420734	-1.01e-05	-0.00742081	-0.0137648	-0.0530697	0.0280169	0.0753985	0.00355123	0.00275256	0.0591214	-0.00590566	-0.0114333	0.0176071	-0.00483192	0.0187233	0.000594262	0.000271244	0.00545444
1601-DAC	1601-DAC_D13	-0.00646077	0.00568698	0.0154085	0.015637	0.0597531	-0.000511678	-0.000913308	0.0556297	-0.00939812	0.00476905	-0.00298015	0.00911716	0.00856847	0.000404181	0.00187684	0.00651827	-0.00818657	0.00232523	-0.000660586	-0.000195781	0.00252796	0.000620944	-0.00093092	-0.00155811	-0.00515538	0.00141879	-5.24e-05	-0.00139016	0.00151167	0.000236777	6.14e-05	0.000772121	-0.0088792	-0.00994229	-0.0391877	0.0295763	0.0703635	0.00455579	0.00426608	0.0601933	-0.00815657	-0.00770393	0.0123189	0.00424558	0.0149921	0.00393878	0.00411097	0.00590679
1601-DAC	1601-DAC_D14	-0.0040336	-0.00213711	-0.00836397	0.011861	0.0706447	-0.000547666	-0.00221086	0.0633953	-0.00570833	-0.00229131	0.000497273	0.00780616	0.0136734	-0.000292444	0.00135163	0.00668123	-0.00456347	-0.00219527	-0.00180589	-0.00206478	0.00480694	0.000359614	0.00110915	0.000611296	-0.00263383	-0.00205669	-2.11e-05	-0.000328109	0.00259121	0.000372904	-0.00108625	0.000461132	-0.00399686	-0.00919263	-0.0443022	0.0190102	0.0823433	0.00309189	0.00209658	0.0571429	-0.00303415	-0.00693073	0.0153001	0.00368414	0.0225232	0.00243181	0.00353626	0.00791294
1601-DAC	1601-DAC_D15	-0.00338895	-0.00051841	-0.00122119	0.00550357	0.0671314	0.000920186	0.00285373	0.0628854	-0.00392329	-0.000321175	0.000982504	0.00231766	0.0115149	0.00116739	0.000645069	0.00811728	-0.00319309	5.68e-05	0.00042171	-0.000501614	0.00281694	0.000592378	-0.000740666	0.00286674	-0.00173585	0.000474453	0.00106354	-0.00175866	0.000585584	0.000538499	0.000859647	0.00073248	-0.00133482	-0.0123312	-0.0536644	0.00515988	0.0767836	0.00333928	0.0103996	0.0640961	0.00037032	-0.0104586	0.0131996	-0.00235365	0.0184873	0.0050777	0.00494135	0.00879673
1601-DAC	1601-DAC_D16	-0.00333593	8.32e-05	-0.00155194	0.00599046	0.062811	0.00103529	0.00231321	0.0655367	-0.00393693	0.001041	0.00266613	0.00345843	0.00909821	0.00123423	0.000288464	0.00724036	-0.00276491	0.00128189	0.000318679	-0.00150792	0.00273277	0.000873759	-0.000366151	-0.000427027	-0.00112713	0.00033006	-0.00214268	-0.0012105	0.00175088	0.000590033	0.000258922	0.000503639	-0.00476327	-0.00836253	-0.0400739	0.0100245	0.0741047	0.00263483	0.00443859	0.0675344	-0.000883311	-0.00674982	0.0111058	-0.00514124	0.0163206	0.00339767	0.00834122	0.00743495
1601-DAC	1601-DAC_D17	0.000230482	0.00386633	0.0142345	-0.00457224	0.0641668	-0.00305069	-0.00528684	0.0603391	-0.000452511	0.00364226	-0.00129135	0.00363819	0.0108982	-0.00256533	0.00170623	0.00797388	-0.00104953	0.00109075	-0.00330853	0.000244272	0.00281332	-0.000898459	0.000417425	0.00289294	-0.000822677	0.000166411	0.000110636	-0.00021779	6.94e-06	0.000233078	0.00184668	0.00185876	-0.00144301	-0.00679373	-0.0314049	0.00141289	0.0740053	0.00309361	0.00904914	0.0630356	0.00109562	-0.0044993	0.0150682	-0.00341059	0.0159991	0.00477332	0.00524711	0.00945276
1601-DAC	1601-DAC_D18	-0.00412935	-0.000399923	0.00073347	0.00618907	0.0660255	-0.000590108	-0.00153279	0.0746739	-0.00509989	-0.000501397	-0.00106105	0.00837656	0.00877106	-0.000443852	0.000417053	0.00826236	-0.00344561	-0.000630046	4.21e-05	-0.00612633	0.00106374	-0.000134237	0.000905392	0.00132847	-0.00151044	-0.00100168	-0.000940008	0.000537068	-1.25e-05	-0.000255204	-0.000954726	8.69e-05	-0.00414573	-0.00911593	-0.047709	0.0116512	0.0760464	0.0047377	0.00764554	0.0702421	-0.00446775	-0.00831936	0.00962958	0.00744165	0.0168203	0.00313681	0.00100449	0.0088801
1601-DAC	1601-DAC_D19	-0.00319234	-0.00220387	-0.00739235	0.00310144	0.066435	-0.00141057	-0.00546262	0.0682732	-0.00581244	-0.00306317	-0.00324617	0.0116297	0.00976628	-0.00204745	-0.000569819	0.00925592	-0.0059816	-0.00183492	0.00280144	-0.00188405	0.00141937	-0.00115806	0.00161395	0.00167564	-0.00411529	-0.000601653	7.6e-05	-0.00043232	-0.00041109	-0.000414577	7.52e-05	0.00133476	-0.00318828	-0.013469	-0.05803	0.0106286	0.0778227	0.00421298	0.0024466	0.0612773	-0.00439162	-0.0101747	0.017989	0.00934851	0.0197207	0.00293902	0.00223978	0.00930205
1601-DAC	1601-DAC_D20	-0.00606555	-0.00136161	-0.0089505	0.00848659	0.0577405	0.000883598	0.000844281	0.0682686	-0.00600995	-0.0011585	0.00422402	0.00380824	0.00562849	9.57e-05	-0.000249432	0.00519069	-0.004214	-0.00105669	-0.00199481	-0.00289566	-0.000400712	-0.000684358	-0.00123332	0.00134423	-0.00261141	-0.00152082	-0.000872273	-5.29e-05	-0.00115806	-0.000452889	0.000947302	0.000368678	-0.00440863	-0.0128939	-0.049546	0.0112714	0.0720719	0.00251471	-0.00740825	0.0639953	-0.0054869	-0.0108581	0.0134208	0.00848282	0.016331	-0.000654162	0.00277053	0.0103534
1625-DAC	1625-DAC_D1	0.00431093	0.00394306	0.0247409	-0.0190303	0.0930728	0.00137644	0.00331954	0.0573766	0.00620317	0.0038051	-7.4e-05	-0.0158	0.026263	0.00109426	0.00205429	0.0196174	0.00598207	0.00246211	-3.43e-05	0.00015709	0.00940198	0.00055206	0.000126406	0.00860273	0.00421296	0.00201863	0.00120691	0.00305567	0.00363647	0.000360369	-0.000446092	0.00379642	0.00163367	-0.0118463	-0.0753987	-0.0136702	0.0954618	-0.000403878	-0.00644795	0.0483248	0.00078226	-0.0128008	-0.00378424	-0.00201848	0.031054	-0.00155752	-0.00398411	0.0146118
1625-DAC	1625-DAC_D2	0.00486902	0.000455563	0.00446796	-0.025586	0.0955688	0.000452783	0.00120629	0.0587447	0.00601527	0.000829916	0.00285374	-0.0127555	0.0275634	0.000785874	0.00169837	0.0186584	0.00540638	0.000725347	-0.000576206	-0.00192599	0.0112045	0.00080957	0.000446886	0.00574028	0.00410786	0.000269248	-0.00117686	0.000947372	0.00567394	0.00053077	-0.00128944	0.00252327	5.21e-05	-0.00733616	-0.0519999	-0.0142426	0.0990411	-0.00187623	-0.00848766	0.0414232	0.00163997	-0.00832061	-0.00685767	-0.0103088	0.0321129	-0.00218932	-0.00300941	0.0168345
1625-DAC	1625-DAC_D3	0.00480536	-0.000381346	-0.00802722	-0.0211324	0.0935087	0.000117904	0.00479993	0.0626157	0.00625695	0.000477359	0.00593172	-0.0149622	0.026016	0.000996446	0.0014928	0.0185901	0.00566565	0.00101563	0.000113369	-0.00085507	0.0099849	0.000856743	-0.00126065	0.00547974	0.00434391	0.000660702	-0.00118998	0.000818492	0.00510729	0.000149032	-0.000730921	0.000952604	0.00230603	-0.008657	-0.0774827	-0.0116693	0.0954961	-0.00219987	0.000855994	0.054532	0.0041035	-0.0105036	-0.00276127	-0.014758	0.0285268	-0.00180328	-0.00204992	0.0182978
1625-DAC	1625-DAC_D4	0.00827889	8.08e-05	-0.00645232	-0.0232543	0.0869829	-0.000749332	1.06e-05	0.074413	0.00712078	-0.00021648	0.000156517	-0.00898447	0.0220437	-0.000339744	0.000921027	0.0149504	0.00453532	0.000213458	0.00303543	0.00670604	0.00846137	0.000294418	0.00215543	0.00219727	0.00195018	0.000461211	-0.000312513	0.00350704	0.00430539	0.000392362	-0.000312109	0.00257773	0.00497001	-0.00853047	-0.0652295	-0.0208583	0.0920314	-0.000470443	-0.00193713	0.0576738	0.00483084	-0.011384	-0.000934584	-0.00814763	0.026941	0.000382881	-0.00326426	0.0135169
1625-DAC	1625-DAC_D5	0.00479834	0.00117825	0.00652957	-0.0218212	0.0904231	0.0011651	0.000829332	0.0582269	0.00769345	0.000473249	-0.00373407	-0.0166622	0.0248978	0.000940177	0.000241626	0.016143	0.00750548	-0.000705798	-0.00110136	-0.00203856	0.00896085	0.000708362	0.00146357	0.00937707	0.00541649	-0.000749832	-0.00113624	0.00126995	0.00340206	0.000671478	3.98e-05	0.00307683	0.000103129	-0.00885893	-0.0593128	-0.0197883	0.0975786	-0.00270586	-0.015157	0.0427275	0.00173072	-0.00937529	0.00163221	-0.00576601	0.0308541	-0.0029384	-0.00349027	0.0171189
1625-DAC	1625-DAC_D6	0.00526165	-0.00310002	-0.0357241	-0.0212156	0.087378	-0.00312375	-0.00760668	0.0764085	0.00599346	-0.00425728	0.000494423	-0.0124093	0.0221655	-0.00291647	-0.00223206	0.0138065	0.00610123	-0.00335417	0.0023915	-0.0021086	0.00808668	-0.00238255	-0.00070214	0.00240218	0.00487556	-0.001938	-0.000765625	0.000644805	0.00389355	-0.00214686	-5.64e-05	0.0021033	0.00595722	-0.00758251	-0.0466918	-0.0254761	0.0928655	-0.00181057	-0.00321765	0.0559693	0.00763476	-0.00861063	0.000672287	-0.0201801	0.0275536	-0.000602902	0.000949412	0.0163833
1625-DAC	1625-DAC_D7	0.00546113	-0.00155264	-0.0108108	-0.0248904	0.0906874	-0.00151688	-0.00898627	0.0641956	0.00688945	-0.00273002	-0.00625425	-0.0163291	0.0246368	-0.00210007	-0.00271453	0.016945	0.00579631	-0.00303075	-0.00280424	0.0030088	0.00931681	-0.00178761	-0.000307997	0.00480282	0.00365073	-0.00232465	0.00087027	0.00313348	0.00450504	-0.00126805	0.000451798	0.00236691	-0.000250421	-0.00781866	-0.053999	-0.0190268	0.0963265	-0.00300029	-0.0114649	0.0454383	0.00249538	-0.00909333	-0.00493052	-0.0129144	0.029992	-0.00318846	-0.00358956	0.0167627
1625-DAC	1625-DAC_D8	0.00641689	0.0016838	0.00977126	-0.0212753	0.0883811	-0.000727614	-0.00458417	0.0745116	0.00681872	0.00237719	0.005218	-0.0112558	0.0220174	-0.000761318	0.000926069	0.0167348	0.00613404	0.00222182	-0.00116704	-0.00119661	0.00767366	-0.000492765	0.000686139	0.00377517	0.00464887	0.00159683	-0.000600153	0.00146085	0.00335348	-0.000167621	0.000971799	0.00226243	0.00303179	-0.00564127	-0.0441075	-0.0163148	0.0950084	-0.00121559	-0.00279879	0.0565374	0.00540317	-0.0072753	0.00369599	-0.0189739	0.0287574	-0.000961098	0.00152414	0.0152383
1625-DAC	1625-DAC_D9	0.00692264	-0.00472201	-0.021562	-0.0207587	0.0885214	-0.00118925	-0.00245118	0.0650149	0.00894172	-0.00498642	-0.00300148	-0.0176233	0.0230653	-0.000636785	-0.000305408	0.0164605	0.00883323	-0.00338256	-0.000321971	-0.00530636	0.00805199	-0.000169919	0.00130141	0.00507291	0.00675086	-0.00241026	-0.00109091	0.00123604	0.00318468	-0.000791775	-0.00188235	0.00440107	0.00104793	-0.00872729	-0.0712469	-0.0195853	0.0932104	-0.0044962	-0.00911968	0.0551971	0.00406069	-0.0105049	-0.00172408	-0.0185304	0.0277216	-0.00424281	-0.00358024	0.0160287
1625-DAC	1625-DAC_D10	0.00643005	-0.000939007	-0.00871605	-0.0235447	0.0928285	0.000167667	0.00849749	0.0571221	0.00837469	-2.94e-05	0.00445092	-0.0172984	0.0254996	0.000896972	0.000662111	0.0213178	0.00769064	0.000902753	0.00324311	-0.00100922	0.0089422	0.00068651	-0.00123523	0.00710811	0.00561745	0.000874063	8.91e-05	0.00353022	0.00338205	-3.26e-05	-0.00175617	0.00283604	0.00357163	-0.00541553	-0.056382	-0.0233459	0.0953581	-0.0013958	-0.00149511	0.0575338	0.00426618	-0.00777403	-0.00832964	-0.0113236	0.0282387	-0.00201475	-0.00584885	0.0176089
1625-DAC	1625-DAC_D11	0.00428756	0.000583041	-2.87e-05	-0.0117729	0.0918092	-0.000698922	-0.00202305	0.065132	0.00462784	0.00031409	-6.49e-05	-0.0082183	0.0249148	-0.000944338	-0.001642	0.0163165	0.00422535	3.66e-05	-0.000283128	-0.000817788	0.0092923	-0.000771738	0.000781717	0.00695983	0.00342424	0.000147214	0.000433598	-0.00031334	0.00378151	-0.000348149	0.00091591	0.00422445	-0.000582006	-0.00558463	-0.056089	-0.00329194	0.0968819	-0.000162741	0.000817634	0.0510466	0.00109302	-0.00857483	-0.00368833	-0.00896751	0.0301649	-0.000469784	-0.00169136	0.0122624
1625-DAC	1625-DAC_D12	0.00400865	-0.000638483	-0.0109123	-0.0161796	0.0932284	-0.00183465	-0.00734062	0.0681709	0.00511607	-0.000925257	-0.00113119	-0.0163986	0.0262767	-0.00221569	-0.00310231	0.015069	0.00509685	-0.00100948	-0.00199627	-0.000736519	0.0106991	-0.0018658	-0.000626768	0.0054611	0.00371086	-0.000872395	-0.000923032	0.00269667	0.00507874	-0.00133083	0.000515509	0.00459234	0.00167035	-0.0083625	-0.0629703	-0.0189808	0.0962969	-0.0018285	-0.0027637	0.047827	0.00353962	-0.0101412	-0.00661374	-0.0112734	0.0299372	-0.00121893	0.00076432	0.0172024
1625-DAC	1625-DAC_D13	0.00932516	-0.000464847	-0.011828	-0.0229561	0.0872002	-0.000353181	0.00662161	0.0704136	0.00847677	-0.000734037	-0.00206262	-0.0108711	0.0209867	-0.000629852	-0.00190975	0.0193844	0.00584325	0.000367831	0.00336749	0.00689502	0.00643909	-0.00111917	-0.000628367	0.00550147	0.00271953	0.00110817	0.00115112	0.00354619	0.00244694	-0.00125019	-0.00111775	0.00357261	0.00394302	-0.00286007	-0.0342898	-0.01987	0.0945376	0.000229332	0.00333006	0.0575701	0.00436474	-0.00512035	0.00114301	-0.00623761	0.0274543	-1.15e-05	-0.00448115	0.0146347
[truncated: 1,046 more rows]
[truncated: 16 more columns]
